# Supplementary material for: Allyl­ammonium hydrogen oxalate hemihydrate
Source: Acta Crystallogr Sect E Struct Rep Online. 2014 Jul 5;70(Pt 8):o852. doi: 10.1107/S1600536814015190 (PMC4158551; doi:10.1107/S1600536814015190)
Supplement: Supplementary file 1 [file e-70-0o852-sup1.cif]

##############################################################################
#                                                                            #
# This CIF contains the data in a paper accepted for publication in          #
# Acta Crystallographica Section E. It conforms to the requirements of       #
# Notes for Authors for Acta Crystallographica Section E, and has been       #
# peer reviewed under the auspices of the IUCr Commission on Journals.       #
#                                                                            #
# Full details of the Crystallographic Information File format               #
# are given in the paper "The Crystallographic Information File (CIF):       #
# a New Standard Archive File for Crystallography" by S. R. Hall, F. H.      #
# Allen and I. D. Brown [Acta Cryst. (1991), A47, 655-685].                  #
#                                                                            #
# The current version of the core CIF dictionary is obtainable from          #
# ftp://ftp.iucr.org/pub/cif_core.dic.                                       #
#                                                                            #
# Software is freely available for graphical display of the structure(s)     #
# in this CIF. For information consult the CIF software page                 #
# http://www.iucr.org/resources/cif/software.                                #
#                                                                            #
# This file may be used for bona fide research purposes within the           #
# scientific community so long as proper attribution is given to the journal # 
# article from which it was obtained.                                        #
#                                                                            #
##############################################################################
data_global
_audit_creation_method     SHELXL-97
_journal_date_recd_electronic     2014-06-18
_journal_date_accepted     2014-06-27
_journal_name_full     'Acta Crystallographica, Section E'
_journal_year     2014
_journal_volume     70
_journal_issue      8
_journal_page_first     o852
_journal_page_last     o852
_journal_paper_category     QO
_journal_paper_doi     10.1107/S1600536814015190
_journal_coeditor_code     HB7243
_publ_contact_author_name     'Krzysztof Ejsmont'
_publ_contact_author_address
; Faculty of Chemistry
  University of Opole
  Oleska 48
  45-052 Opole
  Poland
;
_publ_contact_author_email     eismont@uni.opole.pl
_publ_section_title
;
Allylammonium hydrogen oxalate hemihydrate
;
loop_
    _publ_author_name
    _publ_author_address
    'Dziuk, B\/la\.zej'
; Faculty of Chemistry
  University of Opole
  Oleska 48
  45-052 Opole
  Poland
;
    'Zarychta, Bartosz'
; Faculty of Chemistry
  University of Opole
  Oleska 48
  45-052 Opole
  Poland
;
    'Ejsmont, Krzysztof'
; Faculty of Chemistry
  University of Opole
  Oleska 48
  45-052 Opole
  Poland
;
data_I
_database_code_depnum_ccdc_archive 'CCDC 1010915'
_audit_creation_method     SHELXL-97
_chemical_name_systematic
;
Allylammonium hydrogen oxalate hemihydrate
;
_chemical_name_common     ?
_chemical_formula_moiety     'C3 H8 N +, C2 H O4 -, 0.5(H2 O)'
_chemical_formula_sum     'C5 H10 N O4.50'
_chemical_formula_iupac     'C3 H8 N +, C2 H O4 -, 0.5H2 O'
_chemical_formula_weight     156.14
_chemical_melting_point     ?
_symmetry_cell_setting     monoclinic
_symmetry_space_group_name_H-M     'C 2/c'
_symmetry_space_group_name_Hall     '-C 2yc'
loop_
    _symmetry_equiv_pos_as_xyz
    'x, y, z'
    '-x, y, -z+1/2'
    'x+1/2, y+1/2, z'
    '-x+1/2, y+1/2, -z+1/2'
    '-x, -y, -z'
    'x, -y, z-1/2'
    '-x+1/2, -y+1/2, -z'
    'x+1/2, -y+1/2, z-1/2'
_cell_length_a     21.578(3)
_cell_length_b     5.6521(4)
_cell_length_c     13.8629(17)
_cell_angle_alpha     90.00
_cell_angle_beta     118.415(17)
_cell_angle_gamma     90.00
_cell_volume     1487.0(3)
_cell_formula_units_Z     8
_cell_measurement_reflns_used     4525
_cell_measurement_theta_min     3.34
_cell_measurement_theta_max     25.50
_cell_measurement_temperature     100.00(10)
_exptl_crystal_description     'prism'
_exptl_crystal_colour     'colourless'
_exptl_crystal_size_max     0.33
_exptl_crystal_size_mid     0.18
_exptl_crystal_size_min     0.14
_exptl_crystal_density_diffrn     1.395
_exptl_crystal_density_meas     ?
_exptl_crystal_density_method     'not measured'
_exptl_crystal_F_000     664
_exptl_absorpt_coefficient_mu     0.124
_exptl_absorpt_correction_type     none
_exptl_absorpt_process_details     ?
_exptl_absorpt_correction_T_min     ?
_exptl_absorpt_correction_T_max     ?
_exptl_special_details
;
;
_diffrn_ambient_temperature     100.00(10)
_diffrn_radiation_type     MoK\a
_diffrn_radiation_wavelength     0.71073
_diffrn_radiation_source     'fine-focus sealed tube'
_diffrn_radiation_monochromator     graphite
_diffrn_measurement_device_type     'Oxford Diffraction Xcalibur'
_diffrn_measurement_method     '\w-scan'
_diffrn_detector_area_resol_mean     '1024 x 1024 with blocks 2 x 2'
_diffrn_reflns_number     4525
_diffrn_reflns_av_R_equivalents     0.0448
_diffrn_reflns_av_sigmaI/netI     0.0472
_diffrn_reflns_theta_min     3.34
_diffrn_reflns_theta_max     25.50
_diffrn_reflns_theta_full     25.50
_diffrn_measured_fraction_theta_max     0.994
_diffrn_measured_fraction_theta_full     0.994
_diffrn_reflns_limit_h_min     -26
_diffrn_reflns_limit_h_max     26
_diffrn_reflns_limit_k_min     -6
_diffrn_reflns_limit_k_max     5
_diffrn_reflns_limit_l_min     -16
_diffrn_reflns_limit_l_max     16
_diffrn_standards_number     0
_diffrn_standards_interval_count     0
_diffrn_standards_interval_time     0
_diffrn_standards_decay_%     0
_refine_special_details
;
Refinement of <i>F</i>^2^ against ALL reflections. The weighted <i>R</i>-factor
<i>wR</i> and goodness of fit <i>S</i> are based on <i>F</i>^2^, conventional
<i>R</i>-factors <i>R</i> are based on <i>F</i>, with <i>F</i> set to zero for
negative <i>F</i>^2^. The threshold expression of <i>F</i>^2^ >
\s(<i>F</i>^2^) is used only for calculating <i>R</i>-factors(gt) <i>etc</i>.
and is not relevant to the choice of reflections for refinement.
<i>R</i>-factors based on <i>F</i>^2^ are statistically about twice as large
as those based on <i>F</i>, and <i>R</i>- factors based on ALL data will be
even larger.
;
_reflns_number_total     1376
_reflns_number_gt     958
_reflns_threshold_expression     I>2\s(I)
_refine_ls_structure_factor_coef     Fsqd
_refine_ls_matrix_type     full
_refine_ls_R_factor_all     0.0636
_refine_ls_R_factor_gt     0.0428
_refine_ls_wR_factor_gt     0.0929
_refine_ls_wR_factor_ref     0.0980
_refine_ls_goodness_of_fit_ref     0.902
_refine_ls_restrained_S_all     0.902
_refine_ls_number_reflns     1376
_refine_ls_number_parameters     136
_refine_ls_number_restraints     0
_refine_ls_hydrogen_treatment     refall
_refine_ls_weighting_scheme     calc
_refine_ls_weighting_details
                 'calc w=1/[\s^2^(Fo^2^)+(0.0628P)^2^] where P=(Fo^2^+2Fc^2^)/3'
_atom_sites_solution_hydrogens     geom
_atom_sites_solution_primary     direct
_atom_sites_solution_secondary     difmap
_refine_ls_shift/su_max     0.000
_refine_ls_shift/su_mean     0.000
_refine_diff_density_max     0.264
_refine_diff_density_min     -0.267
_refine_ls_extinction_method     none
_refine_ls_extinction_coef     ?
loop_
    _atom_type_symbol
    _atom_type_description
    _atom_type_scat_dispersion_real
    _atom_type_scat_dispersion_imag
    _atom_type_scat_source
    'C' 'C' 0.0033 0.0016
                         'International Tables Vol C Tables 4.2.6.8 and 6.1.1.4'
    'H' 'H' 0.0000 0.0000
                         'International Tables Vol C Tables 4.2.6.8 and 6.1.1.4'
    'N' 'N' 0.0061 0.0033
                         'International Tables Vol C Tables 4.2.6.8 and 6.1.1.4'
    'O' 'O' 0.0106 0.0060
                         'International Tables Vol C Tables 4.2.6.8 and 6.1.1.4'
_computing_data_collection     'CrysAlis CCD (Oxford Diffraction, 2008)'
_computing_cell_refinement     'CrysAlis RED (Oxford Diffraction, 2008)'
_computing_data_reduction     'CrysAlis RED (Oxford Diffraction, 2008)'
_computing_structure_solution     'SHELXS97 (Sheldrick, 2008)'
_computing_structure_refinement     'SHELXL97 (Sheldrick, 2008)'
_computing_molecular_graphics     'SHELXTL (Sheldrick, 2008)'
_computing_publication_material     'SHELXL97 (Sheldrick, 2008)'
loop_
    _atom_site_type_symbol
    _atom_site_label
    _atom_site_fract_x
    _atom_site_fract_y
    _atom_site_fract_z
    _atom_site_U_iso_or_equiv
    _atom_site_adp_type
    _atom_site_calc_flag
    _atom_site_refinement_flags
    _atom_site_occupancy
    _atom_site_symmetry_multiplicity
    _atom_site_disorder_assembly
    _atom_site_disorder_group
    N N1 0.40092(10) 0.2394(3) 0.23240(15) 0.0196(4) Uani d . 1 1 . .
    H H1A 0.4411(13) 0.348(4) 0.2556(19) 0.033(6) Uiso d . 1 1 . .
    H H1B 0.4018(14) 0.132(5) 0.177(2) 0.050(8) Uiso d . 1 1 . .
    H H1C 0.4052(14) 0.154(5) 0.291(2) 0.046(8) Uiso d . 1 1 . .
    C C2 0.33560(12) 0.3802(4) 0.18227(19) 0.0231(5) Uani d . 1 1 . .
    H H2A 0.3367(11) 0.466(4) 0.1271(18) 0.021(5) Uiso d . 1 1 . .
    H H2B 0.3376(12) 0.486(4) 0.233(2) 0.032(6) Uiso d . 1 1 . .
    C C3 0.27053(13) 0.2364(4) 0.13940(19) 0.0284(5) Uani d . 1 1 . .
    H H3 0.2311(12) 0.325(4) 0.1035(18) 0.026(6) Uiso d . 1 1 . .
    C C4 0.26561(15) 0.0080(5) 0.1452(2) 0.0327(6) Uani d . 1 1 . .
    H H4A 0.2203(14) -0.075(4) 0.111(2) 0.042(7) Uiso d . 1 1 . .
    H H4B 0.3053(13) -0.085(4) 0.1769(19) 0.028(6) Uiso d . 1 1 . .
    C C5 0.41682(10) 0.1591(3) -0.03835(16) 0.0167(5) Uani d . 1 1 . .
    C C6 0.41572(10) -0.0892(3) 0.00740(16) 0.0177(5) Uani d . 1 1 . .
    O O7 0.41788(8) 0.3311(2) 0.02573(11) 0.0211(4) Uani d . 1 1 . .
    H H7 0.4173(16) 0.482(6) -0.002(3) 0.077(10) Uiso d . 1 1 . .
    O O8 0.41599(8) 0.1838(2) -0.12581(11) 0.0228(4) Uani d . 1 1 . .
    O O9 0.41549(8) -0.1043(2) 0.09658(11) 0.0231(4) Uani d . 1 1 . .
    O O10 0.41539(8) -0.2570(2) -0.05214(11) 0.0221(4) Uani d . 1 1 . .
    O O11 0.5000 0.5720(4) 0.2500 0.0199(5) Uani d S 1 2 . .
    H H11 0.5269(14) 0.672(5) 0.302(2) 0.055(9) Uiso d . 1 1 . .
loop_
    _atom_site_aniso_label
    _atom_site_aniso_U_11
    _atom_site_aniso_U_22
    _atom_site_aniso_U_33
    _atom_site_aniso_U_12
    _atom_site_aniso_U_13
    _atom_site_aniso_U_23
    N1 0.0289(11) 0.0222(10) 0.0119(8) -0.0017(8) 0.0133(8) 0.0000(8)
    C2 0.0356(13) 0.0234(12) 0.0166(11) 0.0039(10) 0.0175(10) 0.0007(10)
    C3 0.0273(14) 0.0331(14) 0.0255(12) 0.0051(11) 0.0132(11) 0.0020(10)
    C4 0.0290(14) 0.0362(15) 0.0294(13) -0.0024(12) 0.0110(11) 0.0021(12)
    C5 0.0189(11) 0.0201(10) 0.0113(10) -0.0001(8) 0.0073(8) -0.0027(8)
    C6 0.0202(11) 0.0194(10) 0.0136(10) 0.0009(8) 0.0082(9) -0.0002(8)
    O7 0.0383(9) 0.0158(7) 0.0148(7) -0.0003(7) 0.0172(7) 0.0003(6)
    O8 0.0394(9) 0.0224(8) 0.0128(7) -0.0011(6) 0.0173(7) 0.0005(6)
    O9 0.0416(9) 0.0222(8) 0.0145(8) 0.0049(6) 0.0206(7) 0.0037(6)
    O10 0.0395(9) 0.0172(7) 0.0148(7) -0.0003(6) 0.0170(7) -0.0014(6)
    O11 0.0283(12) 0.0207(11) 0.0119(10) 0.000 0.0107(9) 0.000
_geom_special_details
;
All e.s.d.'s (except the e.s.d. in the dihedral angle between two l.s. planes)
are estimated using the full covariance matrix. The cell e.s.d.'s are taken
into account individually in the estimation of e.s.d.'s in distances, angles
and torsion angles; correlations between e.s.d.'s in cell parameters are only
used when they are defined by crystal symmetry. An approximate (isotropic)
treatment of cell e.s.d.'s is used for estimating e.s.d.'s involving l.s.
planes.
;
loop_
    _geom_bond_atom_site_label_1
    _geom_bond_atom_site_label_2
    _geom_bond_site_symmetry_2
    _geom_bond_distance
    _geom_bond_publ_flag
    N1 C2 . 1.473(3) ?
    N1 H1A . 0.98(3) ?
    N1 H1B . 0.98(3) ?
    N1 H1C . 0.91(3) ?
    C2 C3 . 1.480(3) ?
    C2 H2A . 0.92(2) ?
    C2 H2B . 0.91(2) ?
    C3 C4 . 1.301(3) ?
    C3 H3 . 0.91(2) ?
    C4 H4A . 0.98(3) ?
    C4 H4B . 0.92(2) ?
    C5 O8 . 1.212(2) ?
    C5 O7 . 1.309(2) ?
    C5 C6 . 1.545(3) ?
    C6 O9 . 1.242(2) ?
    C6 O10 . 1.255(2) ?
    O7 H7 . 0.94(3) ?
    O11 H11 . 0.88(3) ?
loop_
    _geom_angle_atom_site_label_1
    _geom_angle_atom_site_label_2
    _geom_angle_atom_site_label_3
    _geom_angle_site_symmetry_1
    _geom_angle_site_symmetry_3
    _geom_angle
    _geom_angle_publ_flag
    C2 N1 H1A . . 108.3(13) ?
    C2 N1 H1B . . 109.5(15) ?
    H1A N1 H1B . . 108(2) ?
    C2 N1 H1C . . 112.2(17) ?
    H1A N1 H1C . . 110(2) ?
    H1B N1 H1C . . 109(2) ?
    N1 C2 C3 . . 113.87(18) ?
    N1 C2 H2A . . 106.4(13) ?
    C3 C2 H2A . . 110.6(13) ?
    N1 C2 H2B . . 108.0(14) ?
    C3 C2 H2B . . 111.1(15) ?
    H2A C2 H2B . . 106.5(19) ?
    C4 C3 C2 . . 127.6(2) ?
    C4 C3 H3 . . 120.1(14) ?
    C2 C3 H3 . . 112.3(14) ?
    C3 C4 H4A . . 122.4(14) ?
    C3 C4 H4B . . 120.8(14) ?
    H4A C4 H4B . . 116.6(19) ?
    O8 C5 O7 . . 125.49(18) ?
    O8 C5 C6 . . 121.27(17) ?
    O7 C5 C6 . . 113.24(15) ?
    O9 C6 O10 . . 126.98(18) ?
    O9 C6 C5 . . 118.63(16) ?
    O10 C6 C5 . . 114.39(16) ?
    C5 O7 H7 . . 113.9(19) ?
loop_
    _geom_torsion_atom_site_label_1
    _geom_torsion_atom_site_label_2
    _geom_torsion_atom_site_label_3
    _geom_torsion_atom_site_label_4
    _geom_torsion_site_symmetry_1
    _geom_torsion_site_symmetry_2
    _geom_torsion_site_symmetry_3
    _geom_torsion_site_symmetry_4
    _geom_torsion
    _geom_torsion_publ_flag
    N1 C2 C3 C4 . . . . 2.8(3) ?
    O8 C5 C6 O9 . . . . -178.8(2) ?
    O7 C5 C6 O9 . . . . 0.4(3) ?
    O8 C5 C6 O10 . . . . 1.4(3) ?
    O7 C5 C6 O10 . . . . -179.34(17) ?
loop_
    _geom_hbond_atom_site_label_D
    _geom_hbond_atom_site_label_H
    _geom_hbond_atom_site_label_A
    _geom_hbond_site_symmetry_A
    _geom_hbond_distance_DH
    _geom_hbond_distance_HA
    _geom_hbond_distance_DA
    _geom_hbond_angle_DHA
    N1 H1B O9 . 0.98(3) 1.86(3) 2.825(2) 169(2)
    N1 H1A O11 . 0.98(3) 1.82(3) 2.769(2) 161(2)
    N1 H1C O8 6_556 0.91(3) 2.19(3) 3.014(2) 151(2)
    N1 H1C O10 6_556 0.91(3) 2.16(3) 2.853(2) 132(2)
    O7 H7 O10 1_565 0.94(3) 1.62(3) 2.5563(19) 179(4)
    O11 H11 O9 2_665 0.88(3) 1.86(3) 2.739(2) 176(3)
_iucr_refine_instructions_details
;
TITL 146 in C2/c
CELL 0.71073  21.5777   5.6521  13.8629  90.000 118.415  90.000
ZERR    8.00   0.0032   0.0004   0.0017   0.000   0.017   0.000
LATT  7
SYMM -X, Y, 0.5-Z
SFAC C H N O
UNIT 40 80 8 36
OMIT -4 51
L.S. 10
BOND $H
HTAB N1 O7
HTAB N1 O9
HTAB N1 O11
HTAB N1 O8_$1
HTAB N1 O10_$1
EQIV $1 x, -y, 0.5+z
HTAB O7 O10_$2
EQIV $2 x, 1+y, z
HTAB O11 O9_$3
EQIV $3 1-x, 1+y, 0.5-z
FMAP 2
PLAN 20
CONF
ACTA
WGHT    0.062800
FVAR       0.31692
N1    3    0.400924    0.239388    0.232404    11.00000    0.02893    0.02221 =
         0.01194   -0.00001    0.01330   -0.00170
H1A   2    0.441100    0.348052    0.255612    11.00000    0.03345
H1B   2    0.401750    0.132077    0.177394    11.00000    0.04967
H1C   2    0.405238    0.153878    0.290647    11.00000    0.04593
C2    1    0.335599    0.380182    0.182269    11.00000    0.03560    0.02339 =
         0.01655    0.00074    0.01747    0.00393
H2A   2    0.336652    0.466182    0.127056    11.00000    0.02062
H2B   2    0.337576    0.486109    0.232839    11.00000    0.03213
C3    1    0.270527    0.236419    0.139400    11.00000    0.02729    0.03315 =
         0.02546    0.00200    0.01324    0.00514
H3    2    0.231086    0.325464    0.103462    11.00000    0.02636
C4    1    0.265612    0.007985    0.145177    11.00000    0.02897    0.03618 =
         0.02943    0.00214    0.01101   -0.00235
H4A   2    0.220297   -0.074756    0.110912    11.00000    0.04167
H4B   2    0.305276   -0.084964    0.176926    11.00000    0.02756
C5    1    0.416817    0.159150   -0.038348    11.00000    0.01886    0.02014 =
         0.01134   -0.00275    0.00730   -0.00010
C6    1    0.415724   -0.089239    0.007400    11.00000    0.02016    0.01938 =
         0.01365   -0.00018    0.00821    0.00090
O7    4    0.417883    0.331052    0.025727    11.00000    0.03827    0.01583 =
         0.01481    0.00029    0.01719   -0.00028
H7    2    0.417348    0.482284   -0.002173    11.00000    0.07685
O8    4    0.415987    0.183800   -0.125814    11.00000    0.03943    0.02237 =
         0.01279    0.00053    0.01735   -0.00113
O9    4    0.415486   -0.104340    0.096579    11.00000    0.04156    0.02220 =
         0.01451    0.00374    0.02061    0.00486
O10   4    0.415388   -0.256984   -0.052142    11.00000    0.03951    0.01717 =
         0.01475   -0.00143    0.01702   -0.00032
O11   4    0.500000    0.571996    0.250000    10.50000    0.02830    0.02071 =
         0.01193    0.00000    0.01065    0.00000
H11   2    0.526927    0.671626    0.301902    11.00000    0.05548
HKLF 4
REM  146 in C2/c
REM R1 =  0.0428 for    958 Fo > 4sig(Fo)  and  0.0636 for all   1376 data
REM    136 parameters refined using      0 restraints
END
;
