# Supplementary material for: Allyl­ammonium hydrogen oxalate hemihydrate
Source: Acta Crystallogr Sect E Struct Rep Online. 2014 Jul 5;70(Pt 8):o852. doi: 10.1107/S1600536814015190 (PMC4158551; doi:10.1107/S1600536814015190)
Supplement: Supplementary file 2 [file e-70-0o852-Isup2.hkl]

# 
# h,k,l, Fc-squared, Fo-squared, sigma(Fo-squared) and status flag 
# 
data_I
_shelx_title ' 146 in C2/c' 
_shelx_refln_list_code          4 
_shelx_F_calc_maximum      286.20 
_exptl_crystal_F_000       664.00 
_reflns_d_resolution_high  0.8256 
 
loop_ 
 _symmetry_equiv_pos_as_xyz 
 'x, y, z' 
 '-x, y, -z+1/2' 
 'x+1/2, y+1/2, z' 
 '-x+1/2, y+1/2, -z+1/2' 
 '-x, -y, -z' 
 'x, -y, z-1/2' 
 '-x+1/2, -y+1/2, -z' 
 'x+1/2, -y+1/2, z-1/2' 
 
_cell_length_a    21.5777 
_cell_length_b     5.6521 
_cell_length_c    13.8629 
_cell_angle_alpha  90.000 
_cell_angle_beta  118.415 
_cell_angle_gamma  90.000 
 
_shelx_F_squared_multiplier     1.000 
 
loop_ 
 _refln_index_h 
 _refln_index_k 
 _refln_index_l 
 _refln_F_squared_calc 
 _refln_F_squared_meas 
 _refln_F_squared_sigma 
 _refln_observed_status 
   4   0   0    13770.08    10848.36    300.68 o 
   6   0   0    81909.48    65061.98    475.52 o 
   8   0   0     3124.67     2782.63     84.42 o 
  10   0   0     9662.67     8862.26    320.75 o 
  12   0   0    27997.67    27101.74    313.43 o 
  14   0   0     1521.10     1677.87    120.02 o 
  16   0   0     3255.89     3596.65     61.60 o 
  18   0   0     1218.62     1399.97     49.17 o 
  20   0   0      345.33      396.76     57.05 o 
  22   0   0     1048.05     1281.48     74.77 o 
   1   1   0     1339.97     1188.28      9.17 o 
   3   1   0       69.69       62.74      8.13 o 
   5   1   0     8094.66     7258.05    120.90 o 
   7   1   0    10614.51    10048.07     76.28 o 
   9   1   0      874.35      849.55     18.87 o 
  11   1   0       73.69       53.01     16.33 o 
  13   1   0      393.37      375.97     21.06 o 
  15   1   0      203.16      200.02     25.10 o 
  17   1   0      329.55      352.65     25.99 o 
  19   1   0      928.20      950.64     37.67 o 
  21   1   0       89.99       51.47     52.87 o 
   0   2   0    10091.25     9382.44     46.16 o 
   2   2   0     2387.50     2257.12     20.03 o 
   4   2   0     5291.87     5226.33     53.48 o 
   6   2   0    11678.38    11781.20     65.11 o 
   8   2   0      867.36      843.44     18.03 o 
  10   2   0     1739.25     1841.78     26.71 o 
  12   2   0      798.60      830.66     23.99 o 
  14   2   0        3.42        4.83     19.94 o 
  16   2   0      779.88      820.20     31.89 o 
  18   2   0      240.13      252.59     55.86 o 
  20   2   0       22.61       17.03     55.46 o 
   1   3   0      717.77      655.60     14.19 o 
   3   3   0       36.61       24.18     11.91 o 
   5   3   0     1282.10     1204.21     26.60 o 
   7   3   0      241.89      242.19     14.94 o 
   9   3   0      124.70      120.74     18.14 o 
  11   3   0      681.25      731.21     26.19 o 
  13   3   0       20.33       17.98     22.10 o 
  15   3   0       20.97       18.64     27.24 o 
  17   3   0      287.67      303.09     38.86 o 
  19   3   0        9.47       25.99     57.85 o 
   0   4   0       24.84       29.15     21.13 o 
   2   4   0      782.56      751.12     19.54 o 
   4   4   0      530.72      496.13     18.63 o 
   6   4   0      229.53      226.13     17.70 o 
   8   4   0      775.80      777.49     28.79 o 
  10   4   0        6.05       18.90     21.89 o 
  12   4   0      370.02      394.99     30.84 o 
  14   4   0      153.52      178.65     38.06 o 
  16   4   0        0.00       21.71     39.88 o 
  18   4   0      145.51      122.72     42.65 o 
   1   5   0       44.92       18.40     20.12 o 
   3   5   0       43.97       39.00     22.10 o 
   5   5   0      714.62      721.22     27.18 o 
   7   5   0      251.00      256.95     24.54 o 
   9   5   0       66.52       59.28     30.50 o 
  11   5   0      200.73      187.01     31.09 o 
  13   5   0       10.09       17.78     39.30 o 
  15   5   0      114.38      145.06     48.24 o 
   0   6   0      151.08      156.81     60.14 o 
   2   6   0       32.11       43.65     42.27 o 
   4   6   0        7.40       31.92     41.64 o 
   6   6   0        4.20       -0.43     32.58 o 
   8   6   0       43.94       31.11     32.10 o 
  10   6   0      144.76      137.22     50.20 o 
 -23   1   1       54.50       35.25     60.73 o 
 -21   1   1       13.36       20.36     33.45 o 
 -19   1   1      256.01      231.29     30.49 o 
 -17   1   1       48.69       63.34     24.56 o 
 -15   1   1      570.63      575.84     23.81 o 
 -13   1   1        0.02        3.55     18.76 o 
 -11   1   1      729.24      641.43     19.81 o 
  -9   1   1      117.95       96.41     14.66 o 
  -7   1   1      492.46      409.52     15.37 o 
  -5   1   1       80.92      101.27     11.08 o 
  -3   1   1     4716.56     4041.40     51.57 o 
  -1   1   1     4342.84     3492.36     25.43 o 
   1   1   1      950.08      948.53     11.51 o 
   3   1   1     2844.20     2307.50     22.48 o 
   5   1   1      789.50      698.31     15.06 o 
   7   1   1       11.37        9.10     12.30 o 
   9   1   1      223.45      228.55     15.41 o 
  11   1   1        9.36       27.16     17.51 o 
  13   1   1       29.98       16.88     19.04 o 
  15   1   1     1222.51     1281.64     31.45 o 
  17   1   1       77.86       75.08     23.65 o 
  19   1   1        8.40       33.32     41.03 o 
  21   1   1       74.19      103.94     44.00 o 
 -22   2   1       87.87      127.74     63.52 o 
 -20   2   1      180.94      131.62     58.15 o 
 -18   2   1      213.92      191.46     55.56 o 
 -16   2   1       55.29       51.32     25.57 o 
 -14   2   1      380.21      358.00     22.74 o 
 -12   2   1      973.95      991.01     24.82 o 
 -10   2   1     1526.80     1499.78     39.38 o 
  -8   2   1     4189.61     4011.09     51.90 o 
  -6   2   1     1718.07     1628.55     25.87 o 
  -4   2   1      638.87      604.32     12.79 o 
  -2   2   1     1956.35     1867.32     15.24 o 
   0   2   1     4151.53     4021.76     20.98 o 
   2   2   1     2798.03     2620.94     25.31 o 
   4   2   1     6129.40     6169.41     50.98 o 
   6   2   1      737.06      717.41     14.51 o 
   8   2   1      830.19      863.74     29.73 o 
  10   2   1      597.32      619.46     19.17 o 
  12   2   1      447.64      482.28     21.19 o 
  14   2   1       99.06       75.72     26.85 o 
  16   2   1      566.59      574.54     39.86 o 
  18   2   1       54.30       66.01     55.86 o 
  20   2   1       40.78       81.58     45.63 o 
 -21   3   1       17.65       70.99     63.02 o 
 -19   3   1        7.49       26.78     58.05 o 
 -17   3   1        0.22        3.51     36.47 o 
 -15   3   1       70.91       78.25     27.17 o 
 -13   3   1      242.16      236.11     22.79 o 
 -11   3   1      529.77      551.48     21.22 o 
  -9   3   1      825.48      800.92     19.90 o 
  -7   3   1     1743.34     1706.35     30.26 o 
  -5   3   1        0.04        3.15     12.11 o 
  -3   3   1      659.74      627.70     13.99 o 
  -1   3   1     4054.67     4028.52     47.62 o 
   1   3   1      842.39      932.66     16.83 o 
   3   3   1       71.20       75.71     13.02 o 
   5   3   1     1632.18     1634.21     25.78 o 
   7   3   1       15.20       25.77     16.71 o 
   9   3   1     2538.05     2562.53     62.76 o 
  11   3   1      434.23      426.77     25.82 o 
  13   3   1       86.30       61.01     22.86 o 
  15   3   1      150.84      117.88     24.92 o 
  17   3   1        9.34       16.92     36.22 o 
  19   3   1        5.77       29.56     39.77 o 
 -18   4   1        1.16        4.30     42.06 o 
 -16   4   1       35.71       22.24     42.53 o 
 -14   4   1       53.29       62.28     37.98 o 
 -12   4   1      163.44      170.03     28.16 o 
 -10   4   1      775.76      801.19     32.26 o 
  -8   4   1      584.07      602.19     24.14 o 
  -6   4   1        8.93       15.40     15.50 o 
  -4   4   1      233.99      210.19     16.12 o 
  -2   4   1       70.07       66.95     15.50 o 
   0   4   1      254.54      228.00     17.74 o 
   2   4   1     2146.42     2071.36     28.03 o 
   4   4   1      761.08      750.52     22.85 o 
   6   4   1       11.36        9.48     19.32 o 
   8   4   1      332.67      369.98     23.32 o 
  10   4   1       45.66       64.90     27.05 o 
  12   4   1      160.09      159.46     25.57 o 
  14   4   1      664.98      806.75     48.19 o 
  16   4   1      227.85      290.95     43.24 o 
 -15   5   1     1354.40     1521.01    101.75 o 
 -13   5   1      108.59      144.17     42.76 o 
 -11   5   1      392.39      377.19     46.25 o 
  -9   5   1     2671.43     2710.64     54.10 o 
  -7   5   1      102.08      108.18     22.91 o 
  -5   5   1     1478.22     1446.97     30.57 o 
  -3   5   1     3154.80     3034.09     72.58 o 
  -1   5   1       55.02       76.24     25.86 o 
   1   5   1      831.40      852.65     24.54 o 
   3   5   1     1576.54     1633.24     29.70 o 
   5   5   1       47.90       57.43     21.49 o 
   7   5   1     1215.31     1249.67     38.12 o 
   9   5   1      509.54      574.93     38.87 o 
  11   5   1      206.33      189.49     42.32 o 
  13   5   1      262.68      228.56     47.23 o 
 -10   6   1       54.04       56.27     44.81 o 
  -8   6   1       44.75       49.09     25.10 o 
  -6   6   1       13.20       14.51     30.39 o 
  -4   6   1       41.55       25.67     42.25 o 
  -2   6   1      113.17      152.99     42.90 o 
   0   6   1      223.08      209.62     44.75 o 
   2   6   1      306.64      353.48     37.21 o 
   4   6   1       38.58      133.37     42.25 o 
   6   6   1        9.03        3.00     33.75 o 
   8   6   1      137.72      158.10     37.27 o 
  10   6   1       32.32       70.20     35.03 o 
 -24   0   2      838.43      920.96     69.40 o 
 -22   0   2        1.36        7.87     49.18 o 
 -20   0   2      881.70      958.70     60.14 o 
 -18   0   2     5290.26     5476.00     98.67 o 
 -16   0   2      256.32      239.42     26.92 o 
 -14   0   2      242.24      218.71     24.99 o 
 -12   0   2     6270.85     5428.29    233.97 o 
 -10   0   2       77.82       82.84     23.84 o 
  -8   0   2    10031.25     9105.59     82.44 o 
  -6   0   2    44189.37    40421.84    146.86 o 
  -4   0   2        0.00        4.56      9.53 o 
   0   0   2     2877.31     3625.12     48.29 o 
   2   0   2    10448.09    10612.61    202.31 o 
   4   0   2    18793.34    18341.48    282.61 o 
   6   0   2    12404.54    12257.00     43.55 o 
   8   0   2     4497.99     4666.86     49.77 o 
  10   0   2     1971.89     1936.32     26.45 o 
  12   0   2      378.18      335.15     34.92 o 
  14   0   2     2318.80     2549.64     55.09 o 
  16   0   2     1783.08     1904.38     90.35 o 
  18   0   2     1303.86     1407.64    169.06 o 
  20   0   2      458.63      541.75     45.01 o 
 -23   1   2       23.21       -1.05     36.45 o 
 -21   1   2       22.63       40.21     34.26 o 
 -19   1   2       15.95       20.62     27.84 o 
 -17   1   2       62.57       54.05     26.50 o 
 -15   1   2       37.40       38.67     19.73 o 
 -13   1   2      744.58      734.03     22.66 o 
 -11   1   2      667.83      624.59     18.87 o 
  -9   1   2       72.70       50.98     13.61 o 
  -7   1   2     3727.02     3402.09     62.69 o 
  -5   1   2     2191.69     2072.66     37.23 o 
  -3   1   2     2139.97     1971.67     41.14 o 
  -1   1   2     1293.11     1253.75     32.91 o 
   1   1   2     6756.30     6989.99     81.26 o 
   3   1   2      390.67      371.07     15.55 o 
   5   1   2     2161.61     2063.64     40.44 o 
   7   1   2      297.24      305.55     15.04 o 
   9   1   2        3.50        7.72     15.10 o 
  11   1   2      815.12      802.35     23.16 o 
  13   1   2      324.98      345.54     24.46 o 
  15   1   2        2.49       22.82     23.35 o 
  17   1   2        4.65       21.12     31.21 o 
  19   1   2        0.12       -4.56     32.91 o 
  21   1   2        7.67        6.15     43.37 o 
 -22   2   2       16.72       16.13     59.34 o 
 -20   2   2      485.96      441.27     62.03 o 
 -18   2   2       67.00       66.63     27.87 o 
 -16   2   2      566.15      585.94     31.33 o 
 -14   2   2     2308.90     2326.90     37.26 o 
 -12   2   2      726.80      673.48     23.21 o 
 -10   2   2     1617.11     1660.25     33.10 o 
  -8   2   2     2021.77     1886.17     31.07 o 
  -6   2   2       14.95       21.60     10.45 o 
  -4   2   2     3707.81     3497.73     35.24 o 
  -2   2   2     5207.33     5183.55     43.73 o 
   0   2   2      928.03     1005.48     13.31 o 
   2   2   2     1144.79     1123.92     17.65 o 
   4   2   2      712.84      719.46     16.51 o 
   6   2   2        0.42        8.65      9.63 o 
   8   2   2      205.71      197.91     14.65 o 
  10   2   2      797.87      826.48     26.13 o 
  12   2   2      440.71      435.27     25.23 o 
  14   2   2        3.77      -13.06     33.89 o 
  16   2   2       35.57       26.62     35.20 o 
  18   2   2       75.35       53.40     42.91 o 
  20   2   2       12.40       30.43     48.13 o 
 -21   3   2      146.06      121.27     59.44 o 
 -19   3   2        6.39        7.93     37.71 o 
 -17   3   2       48.14       74.24     36.32 o 
 -15   3   2       94.58      123.45     34.72 o 
 -13   3   2      149.84      148.21     18.73 o 
 -11   3   2      942.62      887.62     20.51 o 
  -9   3   2      621.47      624.31     18.70 o 
  -7   3   2      107.88      103.82     13.52 o 
  -5   3   2     1615.24     1565.81     19.97 o 
  -3   3   2      175.23      181.55     12.17 o 
  -1   3   2      699.48      646.38     14.44 o 
   1   3   2     2132.56     2200.54     30.62 o 
   3   3   2      571.48      579.90     18.97 o 
   5   3   2       74.06       61.96     17.31 o 
   7   3   2      325.00      307.85     19.97 o 
   9   3   2       63.54       55.92     22.51 o 
  11   3   2       92.74       71.84     23.55 o 
  13   3   2       96.18       81.29     24.51 o 
  15   3   2      258.21      177.34     31.84 o 
  17   3   2        7.13       -7.55     41.02 o 
  19   3   2        2.56       15.14     39.88 o 
 -18   4   2        0.01       14.08     40.57 o 
 -16   4   2      796.84      914.18    107.43 o 
 -14   4   2       16.68       22.07     38.15 o 
 -12   4   2       39.65       64.50     28.54 o 
 -10   4   2     3059.67     3074.33     45.22 o 
  -8   4   2        9.19       23.29     19.35 o 
  -6   4   2      576.03      570.97     22.22 o 
  -4   4   2     1394.30     1304.30     24.98 o 
  -2   4   2      324.65      308.73     16.49 o 
   0   4   2      503.35      491.28     19.83 o 
   2   4   2      964.68      981.46     31.19 o 
   4   4   2       95.32       86.38     19.82 o 
   6   4   2     2149.19     2211.50     55.25 o 
   8   4   2       25.75       26.67     23.58 o 
  10   4   2      258.01      269.18     26.26 o 
  12   4   2      439.17      442.07     32.16 o 
  14   4   2        0.19      -18.74     26.32 o 
  16   4   2       24.22       40.62     63.32 o 
 -15   5   2      398.87      500.40     49.87 o 
 -13   5   2      258.46      282.04     46.30 o 
 -11   5   2      548.08      604.13     36.32 o 
  -9   5   2     1226.05     1312.66     40.93 o 
  -7   5   2       22.23       32.09     21.27 o 
  -5   5   2      727.44      722.57     30.44 o 
  -3   5   2     1623.19     1810.28     47.57 o 
  -1   5   2      967.90     1022.84     31.35 o 
   1   5   2      976.89     1008.99     30.82 o 
   3   5   2     1219.35     1348.92     33.23 o 
   5   5   2       43.40       17.71     23.20 o 
   7   5   2      437.07      496.02     29.31 o 
   9   5   2      502.49      586.64     37.99 o 
  11   5   2      290.81      337.64     35.40 o 
  13   5   2      436.12      478.41     51.30 o 
 -12   6   2       28.08       27.76     43.86 o 
 -10   6   2        4.96       26.17     34.00 o 
  -8   6   2       12.04       16.51     32.05 o 
  -6   6   2        0.44       11.52     31.18 o 
  -4   6   2       40.23       51.14     31.90 o 
  -2   6   2      315.83      346.82     38.67 o 
   0   6   2      141.61      146.48     35.34 o 
   2   6   2       16.58       17.60     34.83 o 
   4   6   2       62.01       78.19     32.54 o 
   6   6   2        0.92       -5.28     39.57 o 
   8   6   2      157.76      126.02     43.38 o 
 -23   1   3       70.55      102.89     35.37 o 
 -21   1   3        1.74       26.49     33.76 o 
 -19   1   3       64.59       60.27     28.40 o 
 -17   1   3     1258.79     1248.44     55.27 o 
 -15   1   3       75.99       90.65     25.69 o 
 -13   1   3      177.58      148.89     17.70 o 
 -11   1   3      500.44      467.18     16.88 o 
  -9   1   3        5.73        1.70      9.43 o 
  -7   1   3     2909.24     2706.61     41.10 o 
  -5   1   3     5838.62     5172.41     83.41 o 
  -3   1   3      894.64      893.97     25.04 o 
  -1   1   3    11860.26    13284.95    303.93 o 
   1   1   3      239.45      291.71     12.86 o 
   3   1   3      317.21      304.63     11.53 o 
   5   1   3     3577.86     3620.01     27.53 o 
   7   1   3        2.57       16.55     13.71 o 
   9   1   3        3.78       12.22     15.92 o 
  11   1   3      800.84      860.99     42.15 o 
  13   1   3      236.77      258.75     24.98 o 
  15   1   3      256.45      267.28     32.95 o 
  17   1   3        0.33       26.39     32.93 o 
  19   1   3        1.32       13.78     35.59 o 
 -22   2   3      164.80      209.18     58.64 o 
 -20   2   3      481.71      481.67     33.70 o 
 -18   2   3      484.50      459.58     32.57 o 
 -16   2   3        9.62       -0.59     28.07 o 
 -14   2   3     1599.71     1591.80     49.46 o 
 -12   2   3     3556.75     3382.56     73.31 o 
 -10   2   3     2292.93     2317.89     24.18 o 
  -8   2   3     5441.19     5267.66     47.77 o 
  -6   2   3     6268.79     5854.12     85.28 o 
  -4   2   3     1048.42      929.71     16.57 o 
  -2   2   3     8039.50     8150.89     87.39 o 
   0   2   3    12430.83    13029.02     51.28 o 
   2   2   3     1674.70     1828.45     21.49 o 
   4   2   3     5755.39     5919.17     47.44 o 
   6   2   3     4052.33     4241.43     41.91 o 
   8   2   3      614.52      658.41     23.93 o 
  10   2   3     1665.60     1696.05     40.41 o 
  12   2   3     1544.06     1527.39     41.08 o 
  14   2   3      109.76       64.03     29.13 o 
  16   2   3      380.97      371.25     35.08 o 
  18   2   3      337.11      375.41     32.48 o 
 -21   3   3       11.46      -19.95     39.29 o 
 -19   3   3      469.74      481.18     44.47 o 
 -17   3   3      242.64      228.43     39.97 o 
 -15   3   3       80.29       36.19     30.45 o 
 -13   3   3      583.45      591.09     27.96 o 
 -11   3   3       38.36       36.39     18.04 o 
  -9   3   3       65.31       64.99     14.31 o 
  -7   3   3      327.76      290.13     13.75 o 
  -5   3   3     3643.06     3386.98     70.69 o 
  -3   3   3      418.24      396.92     12.84 o 
  -1   3   3        0.39        1.58     13.66 o 
   1   3   3      682.13      710.42     21.91 o 
   3   3   3       52.68       55.93     17.02 o 
   5   3   3        8.26       12.00     17.92 o 
   7   3   3     2889.59     2936.56     46.17 o 
   9   3   3      547.76      561.55     26.87 o 
  11   3   3       65.65       66.39     24.32 o 
  13   3   3      174.46      152.88     32.17 o 
  15   3   3        0.23      -23.42     29.63 o 
  17   3   3      116.09       85.14     43.32 o 
 -20   4   3       24.84       14.19     43.75 o 
 -18   4   3      196.02      252.04     41.90 o 
 -16   4   3      122.12      125.50     40.16 o 
 -14   4   3       22.73       30.97     29.51 o 
 -12   4   3       68.45       94.23     27.58 o 
 -10   4   3       17.71        7.63     21.42 o 
  -8   4   3      700.50      683.88     24.98 o 
  -6   4   3      961.27      882.33     38.28 o 
  -4   4   3      219.40      193.87     19.68 o 
  -2   4   3      420.90      375.63     20.43 o 
   0   4   3      239.23      242.46     23.10 o 
   2   4   3      163.91      153.81     22.43 o 
   4   4   3      928.57      948.59     33.05 o 
   6   4   3      800.10      854.13     30.80 o 
   8   4   3       63.84       61.19     25.61 o 
  10   4   3       61.98       52.26     24.59 o 
  12   4   3       76.12       93.88     27.09 o 
  14   4   3       20.03       33.21     31.38 o 
 -17   5   3       51.36       20.86     44.58 o 
 -15   5   3      198.45      193.04     45.39 o 
 -13   5   3      144.70      123.96     32.26 o 
 -11   5   3      225.28      216.48     33.54 o 
  -9   5   3      518.76      471.23     32.00 o 
  -7   5   3      217.74      184.96     26.07 o 
  -5   5   3      476.75      496.03     33.16 o 
  -3   5   3      318.93      256.89     26.09 o 
  -1   5   3        5.73        3.17     24.39 o 
   1   5   3     1155.81     1151.19     33.18 o 
   3   5   3      589.43      536.51     28.82 o 
   5   5   3      535.49      512.30     33.84 o 
   7   5   3      820.76      866.99     33.83 o 
   9   5   3      239.23      244.31     28.95 o 
  11   5   3        0.91        6.40     32.65 o 
 -12   6   3        0.23       11.63     40.89 o 
 -10   6   3        6.49        1.19     39.98 o 
  -8   6   3        2.37        0.27     32.35 o 
  -6   6   3       37.10       34.19     31.62 o 
  -4   6   3       18.20       17.06     30.60 o 
  -2   6   3      253.88      221.52     28.81 o 
   0   6   3       17.78       28.17     26.91 o 
   2   6   3       69.02       49.21     32.95 o 
   4   6   3        0.03       14.62     42.40 o 
   6   6   3        9.47       19.67     44.88 o 
   8   6   3        4.56       34.97     52.77 o 
 -24   0   4      204.09      178.52     56.15 o 
 -22   0   4        2.85       44.50     48.69 o 
 -20   0   4      342.04      371.97     49.78 o 
 -18   0   4      107.73       85.42     39.22 o 
 -16   0   4      255.49      249.38     38.07 o 
 -14   0   4     1699.57     1689.99    132.92 o 
 -12   0   4      521.24      619.58     42.91 o 
 -10   0   4     4092.16     3977.77     68.90 o 
  -8   0   4      633.57      608.38     26.24 o 
  -6   0   4      631.76      807.28     43.15 o 
  -4   0   4    11062.54    13423.56    200.52 o 
  -2   0   4    38189.00    47933.13    109.29 o 
   0   0   4      298.67      220.96     23.66 o 
   2   0   4     2393.50     2358.17     61.03 o 
   4   0   4      722.67      726.30     48.39 o 
   6   0   4        9.44       -1.29     22.70 o 
   8   0   4        0.93        5.04     27.12 o 
  10   0   4     1485.85     1490.33     44.50 o 
  12   0   4      403.71      410.00     54.66 o 
  14   0   4      271.08      230.61     61.13 o 
  16   0   4       87.90       42.51     64.12 o 
  18   0   4       69.13       96.08     64.02 o 
 -25   1   4      112.01      125.42     38.90 o 
 -23   1   4       38.86       28.93     35.81 o 
 -21   1   4      205.23      179.87     37.81 o 
 -19   1   4       25.51       40.44     28.76 o 
 -17   1   4        8.04        8.54     27.65 o 
 -15   1   4       39.93       27.19     27.10 o 
 -13   1   4     2264.49     2131.08     38.60 o 
 -11   1   4       31.13       21.69     17.97 o 
  -9   1   4      723.62      689.10     20.65 o 
  -7   1   4        1.90        9.92     13.28 o 
  -5   1   4      816.20      848.74     23.41 o 
  -3   1   4     1659.81     1807.97     26.70 o 
  -1   1   4     3281.97     3819.60     80.20 o 
   1   1   4     2066.95     2247.39     23.48 o 
   3   1   4        0.00        8.95     15.63 o 
   5   1   4      596.27      574.36     15.63 o 
   7   1   4      739.13      704.55     20.91 o 
   9   1   4      411.33      398.79     22.61 o 
  11   1   4       72.61      102.23     29.37 o 
  13   1   4      200.06      193.77     31.17 o 
  15   1   4        3.14        5.01     31.00 o 
  17   1   4      238.54      214.92     35.69 o 
  19   1   4       12.80       38.30     34.81 o 
 -24   2   4        0.97        4.58     63.32 o 
 -22   2   4      101.45       83.33     32.64 o 
 -20   2   4        6.55       17.12     29.32 o 
 -18   2   4      182.65      172.33     29.86 o 
 -16   2   4        6.08       24.28     27.66 o 
 -14   2   4        5.23        2.59     22.60 o 
 -12   2   4      232.27      215.04     15.05 o 
 -10   2   4      238.84      231.61     14.56 o 
  -8   2   4     2216.55     2053.94     62.43 o 
  -6   2   4     1820.99     1756.68     41.67 o 
  -4   2   4      169.78      148.69     13.74 o 
  -2   2   4     1905.67     1970.48     35.34 o 
   0   2   4      285.25      292.85     17.13 o 
   2   2   4     1448.96     1587.80     21.59 o 
   4   2   4     3620.28     3608.09     27.53 o 
   6   2   4      319.02      332.07     22.25 o 
   8   2   4      513.43      529.01     25.22 o 
  10   2   4      309.90      306.54     24.19 o 
  12   2   4       20.53       23.79     29.09 o 
  14   2   4      559.99      465.58     32.51 o 
  16   2   4      148.04      180.17     31.57 o 
  18   2   4        0.73       34.30     30.74 o 
 -21   3   4        7.92      -18.65     40.31 o 
 -19   3   4        5.51       12.94     38.77 o 
 -17   3   4      863.47      862.30     37.84 o 
 -15   3   4       28.02        9.13     25.13 o 
 -13   3   4      294.32      287.34     25.85 o 
 -11   3   4      750.27      736.48     22.81 o 
  -9   3   4      169.04      179.64     24.09 o 
  -7   3   4      453.81      412.07     21.11 o 
  -5   3   4     3116.55     3124.80     54.37 o 
  -3   3   4      516.99      582.11     17.56 o 
  -1   3   4     1318.68     1324.15     26.48 o 
   1   3   4      806.10      873.13     24.70 o 
   3   3   4      573.82      606.08     22.57 o 
   5   3   4      373.02      401.06     25.46 o 
   7   3   4     1008.86     1110.99     31.35 o 
   9   3   4      496.54      577.08     29.48 o 
  11   3   4      203.16      164.20     26.44 o 
  13   3   4       33.77       27.52     30.58 o 
  15   3   4      150.14      122.80     33.59 o 
 -20   4   4       19.61       56.78     44.95 o 
 -18   4   4        0.30       35.52     39.47 o 
 -16   4   4       18.81       16.67     38.30 o 
 -14   4   4       38.87       56.30     28.53 o 
 -12   4   4        0.07      -10.83     26.11 o 
 -10   4   4       89.66       87.45     26.18 o 
  -8   4   4     3029.51     3012.15     72.93 o 
  -6   4   4       10.09       15.21     18.79 o 
  -4   4   4       43.73       58.69     18.76 o 
  -2   4   4     1873.91     1880.88     33.94 o 
   0   4   4       37.87       38.38     21.91 o 
   2   4   4       36.73       50.34     22.77 o 
   4   4   4     3239.72     3494.39     54.63 o 
   6   4   4       13.37       26.86     25.15 o 
   8   4   4      767.83      776.50     34.71 o 
  10   4   4      155.22      185.68     28.13 o 
  12   4   4       11.02        8.59     27.90 o 
  14   4   4      349.85      350.33     38.24 o 
 -17   5   4        6.16       11.06     44.46 o 
 -15   5   4      414.72      421.43     38.11 o 
 -13   5   4       26.62       49.11     30.70 o 
 -11   5   4      160.84      154.62     31.63 o 
  -9   5   4      115.27       96.51     29.43 o 
  -7   5   4      281.62      268.49     31.62 o 
  -5   5   4      257.95      292.81     27.41 o 
  -3   5   4      419.58      487.39     28.46 o 
  -1   5   4       86.17      112.35     25.37 o 
   1   5   4      782.80      827.72     31.29 o 
   3   5   4       16.04       18.58     28.60 o 
   5   5   4       27.40       28.22     30.23 o 
   7   5   4      608.24      674.38     37.09 o 
   9   5   4       47.70       81.19     28.57 o 
  11   5   4      114.82      203.42     31.95 o 
 -12   6   4      101.56      117.21     44.37 o 
 -10   6   4       35.27       21.56     38.02 o 
  -8   6   4        7.64       10.99     33.15 o 
  -6   6   4       13.88        9.10     30.61 o 
  -4   6   4       21.24       39.93     28.08 o 
  -2   6   4      257.48      242.65     28.87 o 
   0   6   4      108.32      105.80     27.41 o 
   2   6   4        7.23        2.79     28.20 o 
   4   6   4       28.53       29.08     43.49 o 
   6   6   4        0.65       21.58     44.12 o 
 -25   1   5        1.98       -9.46     39.20 o 
 -23   1   5        1.57        7.73     35.75 o 
 -21   1   5       45.67       73.48     31.06 o 
 -19   1   5      111.66       99.43     30.61 o 
 -17   1   5     1994.91     1898.99     69.28 o 
 -15   1   5       63.46       73.16     28.55 o 
 -13   1   5      673.23      659.76     26.00 o 
 -11   1   5     3195.40     3187.83     39.21 o 
  -9   1   5     1051.63      977.39     24.71 o 
  -7   1   5     5649.40     6167.93     67.19 o 
  -5   1   5    17404.37    20196.28    175.74 o 
  -3   1   5     2510.64     2870.57     51.84 o 
  -1   1   5     7804.27     9202.18     50.67 o 
   1   1   5     1773.75     1832.81     26.35 o 
   3   1   5     1214.87     1239.87     51.92 o 
   5   1   5     4437.79     4298.98    139.97 o 
   7   1   5      795.93      798.43     22.96 o 
   9   1   5      180.78      163.50     29.76 o 
  11   1   5     1246.11     1312.05    110.77 o 
  13   1   5      166.44      121.66     32.14 o 
  15   1   5       16.48       16.57     32.64 o 
  17   1   5      152.91      208.27     37.66 o 
 -24   2   5        0.21      -14.22     40.13 o 
 -22   2   5       20.41       17.37     32.45 o 
 -20   2   5      140.11      157.88     31.26 o 
 -18   2   5      494.44      522.48     34.24 o 
 -16   2   5       51.96       52.67     29.62 o 
 -14   2   5      571.26      589.10     26.82 o 
 -12   2   5        3.23       23.08     20.41 o 
 -10   2   5      471.19      466.44     23.72 o 
  -8   2   5      629.72      586.62     30.60 o 
  -6   2   5     3117.13     3145.29     85.04 o 
  -4   2   5      612.89      638.66     23.70 o 
  -2   2   5     1349.21     1413.44     29.48 o 
   0   2   5       87.75       95.30     16.99 o 
   2   2   5      397.87      394.39     18.06 o 
   4   2   5       86.92       92.94     21.97 o 
   6   2   5     1743.36     1849.83     46.88 o 
   8   2   5      129.46      137.60     24.00 o 
  10   2   5      181.73      163.40     31.29 o 
  12   2   5       69.21       57.84     27.26 o 
  14   2   5       48.62       61.09     29.55 o 
  16   2   5       43.70       16.52     31.57 o 
 -23   3   5      303.84      337.43     49.37 o 
 -21   3   5      123.73      137.99     41.53 o 
 -19   3   5       12.68       12.08     31.10 o 
 -17   3   5      309.93      307.21     33.76 o 
 -15   3   5      139.19      136.95     27.05 o 
 -13   3   5      502.64      488.77     28.08 o 
 -11   3   5     6017.06     5812.21    119.30 o 
  -9   3   5      140.08      115.66     20.49 o 
  -7   3   5      365.26      370.01     21.08 o 
  -5   3   5     2340.47     2448.22     65.37 o 
  -3   3   5       36.02       39.24     14.94 o 
  -1   3   5     2410.46     2543.48     33.42 o 
   1   3   5     5021.25     5431.67     67.30 o 
   3   3   5        4.31       16.89     19.63 o 
   5   3   5     1074.18     1182.51     32.05 o 
   7   3   5        2.29       -9.29     24.65 o 
   9   3   5       66.93       61.67     25.43 o 
  11   3   5      709.32      671.62     40.06 o 
  13   3   5      118.30      140.59     34.48 o 
  15   3   5        0.10        0.20     33.61 o 
 -20   4   5       51.08       97.39     44.32 o 
 -18   4   5       19.95       38.89     39.06 o 
 -16   4   5      161.04      174.67     31.57 o 
 -14   4   5      537.94      542.59     30.96 o 
 -12   4   5       91.61       86.10     26.90 o 
 -10   4   5       57.03       55.12     25.57 o 
  -8   4   5      247.57      227.44     23.57 o 
  -6   4   5       23.79       24.00     19.68 o 
  -4   4   5      755.31      751.93     28.17 o 
  -2   4   5      732.60      766.46     28.42 o 
   0   4   5      323.90      332.53     25.39 o 
   2   4   5       10.01      -11.77     23.18 o 
   4   4   5       44.31       36.33     28.63 o 
   6   4   5        0.08        1.69     25.81 o 
   8   4   5      117.58      135.45     28.20 o 
  10   4   5      125.10       99.76     28.71 o 
  12   4   5      129.35      113.30     35.11 o 
 -17   5   5      362.64      338.61     38.84 o 
 -15   5   5      272.10      244.44     36.05 o 
 -13   5   5       93.32       72.14     32.39 o 
 -11   5   5      895.82      800.42     58.83 o 
  -9   5   5        0.39       -5.62     34.97 o 
  -7   5   5       90.69      106.56     26.86 o 
  -5   5   5      799.48      735.93     31.35 o 
  -3   5   5      164.54      140.79     27.36 o 
  -1   5   5        2.85       13.52     23.83 o 
   1   5   5      304.36      291.19     28.32 o 
   3   5   5       13.97       35.08     30.10 o 
   5   5   5      408.09      482.39     34.89 o 
   7   5   5       21.55       45.30     31.25 o 
   9   5   5       96.33       79.98     34.09 o 
 -12   6   5        6.22        1.03     40.88 o 
 -10   6   5      172.20      187.02     41.44 o 
  -8   6   5      191.98      211.68     58.74 o 
  -6   6   5       40.26       98.14     32.46 o 
  -4   6   5      306.25      295.57     31.61 o 
  -2   6   5       63.24       79.94     28.25 o 
   0   6   5        2.52      -13.53     29.50 o 
   2   6   5      168.99      176.82     33.98 o 
   4   6   5       52.36      100.91     34.18 o 
 -24   0   6        1.07       24.59     53.76 o 
 -22   0   6        9.93      -24.39     43.64 o 
 -20   0   6     1722.14     1891.17     59.34 o 
 -18   0   6      254.32      253.64     43.39 o 
 -16   0   6      235.25      224.16     40.08 o 
 -14   0   6       27.45       81.94     47.39 o 
 -12   0   6     1151.73     1072.58     51.33 o 
 -10   0   6      461.53      435.55     35.94 o 
  -8   0   6     1762.91     1878.96     72.61 o 
  -6   0   6      610.83      738.25     21.55 o 
  -4   0   6        5.09       -1.46     18.50 o 
  -2   0   6     6626.24     7694.75     62.00 o 
   0   0   6        5.14       10.15     24.03 o 
   2   0   6     1039.39     1025.40     36.26 o 
   4   0   6      278.07      263.25     53.47 o 
   6   0   6      365.91      401.11     34.94 o 
   8   0   6        2.36        9.88     32.45 o 
  10   0   6     1563.16     1486.00    127.69 o 
  12   0   6      383.40      312.23     71.49 o 
  14   0   6       42.08       42.91     63.22 o 
  16   0   6        8.11       17.52     65.02 o 
 -25   1   6       10.72        6.33     41.27 o 
 -23   1   6        8.23       72.77     33.39 o 
 -21   1   6       29.27       23.51     29.15 o 
 -19   1   6        2.78       -6.90     31.17 o 
 -17   1   6      329.86      288.61     32.47 o 
 -15   1   6      493.04      443.97     27.32 o 
 -13   1   6      315.34      326.86     24.27 o 
 -11   1   6      989.76     1001.99     25.83 o 
  -9   1   6      865.52      867.11     21.57 o 
  -7   1   6        8.37        6.28      9.44 o 
  -5   1   6     3306.48     4105.09     42.86 o 
  -3   1   6      648.93      732.03     16.96 o 
  -1   1   6     1007.55     1070.80     25.17 o 
   1   1   6      809.95      741.39     21.14 o 
   3   1   6      208.78      198.53     15.36 o 
   5   1   6       78.29       64.85     23.91 o 
   7   1   6      148.64      156.61     26.16 o 
   9   1   6      428.70      428.34     29.76 o 
  11   1   6       55.84       85.03     27.84 o 
  13   1   6        1.51        2.88     29.26 o 
  15   1   6        4.47        9.19     31.72 o 
 -24   2   6       24.19       -1.29     33.95 o 
 -22   2   6       61.69       67.61     32.88 o 
 -20   2   6       41.01       47.06     31.35 o 
 -18   2   6      116.00       95.79     31.66 o 
 -16   2   6      313.09      296.80     26.60 o 
 -14   2   6      237.31      206.88     23.81 o 
 -12   2   6      251.79      258.96     25.16 o 
 -10   2   6       12.56        0.67     17.84 o 
  -8   2   6       88.21       79.98     17.32 o 
  -6   2   6     2015.49     2214.42     77.06 o 
  -4   2   6      127.68      132.15     13.90 o 
  -2   2   6       48.48       59.45     13.02 o 
   0   2   6      264.65      271.49     20.30 o 
   2   2   6      201.42      182.83     18.04 o 
   4   2   6      696.09      704.01     31.18 o 
   6   2   6      229.86      232.75     25.16 o 
   8   2   6        4.67      -10.26     29.34 o 
  10   2   6       27.00       25.52     27.08 o 
  12   2   6        5.64        1.23     28.48 o 
  14   2   6       79.21       85.16     29.98 o 
 -23   3   6      127.44      162.99     50.83 o 
 -21   3   6       55.79       70.71     33.81 o 
 -19   3   6       17.09      -14.88     33.45 o 
 -17   3   6       23.47       43.43     27.03 o 
 -15   3   6      507.15      513.07     32.41 o 
 -13   3   6      270.87      252.64     28.39 o 
 -11   3   6      464.07      471.90     28.17 o 
  -9   3   6      278.91      248.76     22.03 o 
  -7   3   6      350.45      359.22     21.46 o 
  -5   3   6        3.12       34.27     17.60 o 
  -3   3   6      808.02      909.88     28.53 o 
  -1   3   6      389.11      419.04     23.70 o 
   1   3   6      535.95      589.72     25.36 o 
   3   3   6       63.60       58.10     28.04 o 
   5   3   6       32.27       45.76     28.56 o 
   7   3   6        7.42       -1.48     25.20 o 
   9   3   6       64.45       55.35     32.55 o 
  11   3   6        0.02      -19.79     32.89 o 
  13   3   6      165.08      116.57     36.79 o 
 -20   4   6      103.11      107.34     43.49 o 
 -18   4   6      190.60      194.56     31.06 o 
 -16   4   6       66.70       54.81     28.09 o 
 -14   4   6      703.82      736.31     35.43 o 
 -12   4   6     1098.54     1007.78     36.36 o 
 -10   4   6      124.60      100.85     23.73 o 
  -8   4   6       22.89       33.29     21.58 o 
  -6   4   6      151.78      128.37     26.96 o 
  -4   4   6      552.25      563.79     27.62 o 
  -2   4   6        2.85       17.79     22.92 o 
   0   4   6      177.46      157.78     24.60 o 
   2   4   6      404.99      431.98     32.89 o 
   4   4   6      959.68      935.30     38.64 o 
   6   4   6      118.55       98.36     30.90 o 
   8   4   6      205.64      206.36     30.13 o 
  10   4   6       78.45       86.20     33.61 o 
  12   4   6        8.61       56.18     35.93 o 
 -17   5   6       53.13       37.36     34.42 o 
 -15   5   6      303.16      249.38     35.39 o 
 -13   5   6        9.19       25.08     36.50 o 
 -11   5   6       55.80       34.32     37.45 o 
  -9   5   6       32.33       25.50     29.27 o 
  -7   5   6        6.59       30.88     28.97 o 
  -5   5   6      109.80      121.91     27.26 o 
  -3   5   6      859.53      852.59     32.68 o 
  -1   5   6       33.48       18.70     25.47 o 
   1   5   6        6.15        2.03     31.13 o 
   3   5   6       26.99       15.35     30.73 o 
   5   5   6        1.62        5.61     30.79 o 
   7   5   6        4.12       -1.80     33.03 o 
 -10   6   6      752.01      724.48     64.22 o 
  -8   6   6      270.76      309.37     43.41 o 
  -6   6   6      261.48      277.05     33.16 o 
  -4   6   6      343.13      285.62     29.64 o 
  -2   6   6        1.59       22.06     29.15 o 
   0   6   6      336.83      314.64     36.10 o 
   2   6   6      439.05      448.73     40.60 o 
 -25   1   7      213.25      272.05     37.26 o 
 -23   1   7      190.22      197.62     32.36 o 
 -21   1   7     1045.12     1118.09     55.71 o 
 -19   1   7      307.36      300.67     35.66 o 
 -17   1   7       19.49        9.39     26.08 o 
 -15   1   7     1546.12     1495.95     34.36 o 
 -13   1   7     3947.23     3654.32     85.88 o 
 -11   1   7      473.92      448.21     17.41 o 
  -9   1   7     2337.40     2452.38     51.33 o 
  -7   1   7     3746.64     4586.57     77.05 o 
  -5   1   7      107.60      123.09     13.56 o 
  -3   1   7      445.57      486.41     17.81 o 
  -1   1   7     7317.12     7369.90    184.81 o 
   1   1   7      320.16      309.47     21.50 o 
   3   1   7      209.91      188.75     28.98 o 
   5   1   7     1847.82     1704.06     45.09 o 
   7   1   7        5.26       16.79     26.99 o 
   9   1   7        3.63       26.13     27.13 o 
  11   1   7      698.53      756.81     36.34 o 
  13   1   7      289.24      322.59     33.96 o 
  15   1   7       42.46       43.70     38.81 o 
 -24   2   7      225.66      265.91     37.36 o 
 -22   2   7       10.81       24.61     32.37 o 
 -20   2   7        8.31       17.18     32.55 o 
 -18   2   7       29.48       49.10     26.23 o 
 -16   2   7       33.86       21.31     25.54 o 
 -14   2   7       24.68       46.09     24.23 o 
 -12   2   7      956.72      861.46     25.97 o 
 -10   2   7        4.39        4.48     19.43 o 
  -8   2   7        0.05       -4.07     18.02 o 
  -6   2   7      616.27      582.78     23.09 o 
  -4   2   7        9.46       14.44     13.50 o 
  -2   2   7       23.81       39.95     15.49 o 
   0   2   7      765.27      794.71     27.88 o 
   2   2   7       41.18       60.28     32.45 o 
   4   2   7       57.34       54.08     27.53 o 
   6   2   7      137.20       82.70     37.52 o 
   8   2   7        0.04       -4.69     28.48 o 
  10   2   7       58.86       38.70     30.14 o 
  12   2   7      224.62      204.77     33.02 o 
  14   2   7       18.52       25.54     33.47 o 
 -23   3   7        7.91       21.18     36.00 o 
 -21   3   7      582.07      576.42     40.95 o 
 -19   3   7      245.13      234.53     31.15 o 
 -17   3   7       23.42       24.05     26.70 o 
 -15   3   7      917.04      879.73     32.23 o 
 -13   3   7       39.24       33.99     26.33 o 
 -11   3   7      815.41      699.97     25.99 o 
  -9   3   7      526.58      481.73     23.48 o 
  -7   3   7      750.07      745.32     23.63 o 
  -5   3   7       54.07       50.29     24.51 o 
  -3   3   7       21.18       22.39     23.81 o 
  -1   3   7        0.04       -0.83     21.86 o 
   1   3   7      843.44      876.11     36.89 o 
   3   3   7        2.19        9.25     28.62 o 
   5   3   7      453.96      457.42     33.64 o 
   7   3   7       81.07       95.44     38.24 o 
   9   3   7        2.84       -0.21     34.09 o 
  11   3   7       16.48       19.47     34.64 o 
  13   3   7       11.11       33.40     33.44 o 
 -20   4   7       24.63        6.54     29.66 o 
 -18   4   7      282.58      263.70     33.33 o 
 -16   4   7      230.13      215.29     29.54 o 
 -14   4   7       21.58       24.57     27.86 o 
 -12   4   7      133.85       98.22     27.62 o 
 -10   4   7       49.20       25.96     28.04 o 
  -8   4   7      100.28       93.05     27.78 o 
  -6   4   7     1011.11      908.13     34.53 o 
  -4   4   7      491.23      465.98     31.34 o 
  -2   4   7       13.09       25.31     23.94 o 
   0   4   7      124.79       99.60     29.42 o 
   2   4   7       36.60       28.45     29.85 o 
   4   4   7       95.94       87.80     31.99 o 
   6   4   7      431.24      443.63     37.79 o 
   8   4   7      237.18      253.11     43.54 o 
  10   4   7        2.96      -11.02     40.24 o 
 -17   5   7        0.11        8.31     34.72 o 
 -15   5   7      140.66      131.60     50.28 o 
 -13   5   7        7.81        9.55     37.99 o 
 -11   5   7       20.54       38.06     36.77 o 
  -9   5   7      230.53      150.86     31.98 o 
  -7   5   7       55.26       47.23     30.88 o 
  -5   5   7       94.86      141.40     31.25 o 
  -3   5   7       27.45       18.02     27.62 o 
  -1   5   7        0.83       -2.37     29.24 o 
   1   5   7       11.92        8.83     30.30 o 
   3   5   7      730.14      697.64     40.03 o 
   5   5   7        3.22      -17.12     33.72 o 
   7   5   7        1.76      -50.60     33.32 o 
 -10   6   7       26.65       -1.44     42.77 o 
  -8   6   7       37.58       33.11     34.12 o 
  -6   6   7      166.52      183.20     33.25 o 
  -4   6   7       22.47       41.94     30.77 o 
  -2   6   7       87.84      109.44     34.91 o 
   0   6   7        0.17       12.01     32.28 o 
 -26   0   8      163.23      188.97     64.82 o 
 -24   0   8       67.03       99.46     48.63 o 
 -22   0   8      381.44      438.94     52.20 o 
 -20   0   8       26.21       61.83     44.12 o 
 -18   0   8     1033.26     1113.47     98.67 o 
 -16   0   8      441.75      532.28     35.47 o 
 -14   0   8      857.41      896.79     62.38 o 
 -12   0   8     5609.42     6164.12    191.56 o 
 -10   0   8       11.51       16.95     17.30 o 
  -8   0   8        0.01       35.20     19.84 o 
  -6   0   8     8927.33    12202.27     75.48 o 
  -4   0   8     4775.17     5814.36     99.76 o 
  -2   0   8     2330.81     2839.73    146.31 o 
   0   0   8     3335.28     3498.80    209.28 o 
   2   0   8       73.14      114.48     38.58 o 
   4   0   8      435.49      471.58     45.10 o 
   6   0   8      266.32      330.54     42.57 o 
   8   0   8      540.65      527.38     50.18 o 
  10   0   8     1273.68     1366.31     84.73 o 
  12   0   8       25.54       68.90     65.41 o 
  14   0   8       33.75       68.60     67.70 o 
 -25   1   8      253.29      268.11     38.52 o 
 -23   1   8       77.22       65.67     32.11 o 
 -21   1   8      264.52      282.48     38.30 o 
 -19   1   8      716.11      712.30     40.17 o 
 -17   1   8        8.52        8.33     27.08 o 
 -15   1   8       10.23       46.65     24.60 o 
 -13   1   8      904.68      865.85     19.67 o 
 -11   1   8      155.55      160.22     15.18 o 
  -9   1   8     3711.42     4097.27     64.23 o 
  -7   1   8     1447.93     1799.96     32.36 o 
  -5   1   8      373.94      433.03     18.46 o 
  -3   1   8      893.95     1021.34     23.37 o 
  -1   1   8      255.93      244.24     20.35 o 
   1   1   8        8.93       10.05     24.22 o 
   3   1   8     3143.27     2942.42     75.87 o 
   5   1   8      329.33      290.90     35.75 o 
   7   1   8      200.88      136.35     34.78 o 
   9   1   8      203.58      191.13     31.09 o 
  11   1   8       33.36       21.71     29.97 o 
  13   1   8       13.84        9.81     40.39 o 
 -24   2   8      118.98      109.67     37.99 o 
 -22   2   8       41.03       66.45     34.27 o 
 -20   2   8       19.73       10.57     33.04 o 
 -18   2   8        1.13        0.88     26.80 o 
 -16   2   8      220.93      172.39     26.71 o 
 -14   2   8        4.94        6.60     25.10 o 
 -12   2   8        2.21       -2.35     20.73 o 
 -10   2   8        2.05        1.84     20.58 o 
  -8   2   8      270.02      248.41     18.74 o 
  -6   2   8      356.68      367.62     22.08 o 
  -4   2   8        9.33        1.46     19.35 o 
  -2   2   8        8.52       16.72     19.83 o 
   0   2   8       28.29       37.49     33.38 o 
   2   2   8      552.36      528.82     45.79 o 
   4   2   8      200.89      197.35     33.90 o 
   6   2   8        2.29      -11.77     33.06 o 
   8   2   8      131.25      103.91     36.16 o 
  10   2   8        0.82       11.95     30.69 o 
  12   2   8      183.00      118.81     34.84 o 
 -23   3   8        0.25        3.09     36.40 o 
 -21   3   8      467.41      477.00     39.79 o 
 -19   3   8       49.23       34.44     28.65 o 
 -17   3   8        8.85        3.38     26.51 o 
 -15   3   8      440.14      439.02     28.70 o 
 -13   3   8     1071.37      907.17     40.30 o 
 -11   3   8       12.17       21.46     21.88 o 
  -9   3   8     1628.62     1537.82     53.62 o 
  -7   3   8      623.10      584.51     30.27 o 
  -5   3   8      238.33      294.19     28.44 o 
  -3   3   8      725.40      694.51     32.41 o 
  -1   3   8     1945.13     1990.20     39.67 o 
   1   3   8       85.73       97.60     35.85 o 
   3   3   8      988.01     1029.56     39.88 o 
   5   3   8      403.05      406.40     36.49 o 
   7   3   8      221.99      241.80     42.97 o 
   9   3   8      210.65      263.22     42.73 o 
  11   3   8      369.10      417.09     62.71 o 
 -20   4   8      132.60      115.76     31.64 o 
 -18   4   8      125.79       81.91     31.58 o 
 -16   4   8       15.79        2.11     26.67 o 
 -14   4   8      487.26      478.49     34.30 o 
 -12   4   8       88.70       70.46     29.69 o 
 -10   4   8      686.30      680.88     34.86 o 
  -8   4   8      311.81      301.40     30.67 o 
  -6   4   8       27.68       13.62     27.77 o 
  -4   4   8      157.71      153.85     28.13 o 
  -2   4   8      324.74      303.14     38.35 o 
   0   4   8       21.08       44.06     30.81 o 
   2   4   8      741.98      765.22     39.47 o 
   4   4   8        0.13       15.01     34.39 o 
   6   4   8      385.94      397.47     37.50 o 
   8   4   8       10.94       -0.30     43.68 o 
 -17   5   8       65.40       77.43     38.21 o 
 -15   5   8        3.44       -6.35     42.01 o 
 -13   5   8        0.08       -2.42     44.21 o 
 -11   5   8        8.22       16.55     32.37 o 
  -9   5   8      131.15      131.82     30.70 o 
  -7   5   8        4.97       22.75     30.44 o 
  -5   5   8        2.97      -18.54     31.15 o 
  -3   5   8      259.61      287.94     39.78 o 
  -1   5   8       25.98       32.04     32.84 o 
   1   5   8       64.54       67.83     32.83 o 
   3   5   8        0.67       12.86     34.45 o 
   5   5   8       34.00       33.12     35.29 o 
  -6   6   8       11.45        1.82     34.64 o 
 -25   1   9       73.57       59.68     41.60 o 
 -23   1   9        6.07        3.05     37.19 o 
 -21   1   9       58.39       65.36     37.70 o 
 -19   1   9      556.52      547.48     32.54 o 
 -17   1   9        6.30        7.23     26.68 o 
 -15   1   9       19.78       33.86     25.58 o 
 -13   1   9      558.76      603.10     28.53 o 
 -11   1   9        7.74        2.03     20.05 o 
  -9   1   9       52.87       72.48     14.52 o 
  -7   1   9     4216.20     4925.42     51.71 o 
  -5   1   9        1.28        9.95     18.61 o 
  -3   1   9      711.34      791.44     24.34 o 
  -1   1   9      349.99      311.76     21.69 o 
   1   1   9       18.29        9.85     25.16 o 
   3   1   9      640.57      593.19     31.88 o 
   5   1   9      216.19      162.43     34.20 o 
   7   1   9        0.34       16.20     34.61 o 
   9   1   9      424.77      412.17     51.01 o 
  11   1   9      164.77      122.09     41.55 o 
 -24   2   9       84.68       90.25     35.99 o 
 -22   2   9       16.75       26.83     33.96 o 
 -20   2   9     1081.24     1155.05     50.18 o 
 -18   2   9     1054.19     1035.84     47.44 o 
 -16   2   9      134.60      104.88     27.16 o 
 -14   2   9      615.45      598.89     27.15 o 
 -12   2   9      166.50      179.42     23.38 o 
 -10   2   9       22.47       23.71     21.09 o 
  -8   2   9     3002.61     3351.95     98.14 o 
  -6   2   9     2710.48     2961.92     71.72 o 
  -4   2   9       90.81       96.34     23.37 o 
  -2   2   9      893.59      943.87     53.01 o 
   0   2   9       86.56      127.07     26.20 o 
   2   2   9        7.14       33.78     30.87 o 
   4   2   9     1337.31     1168.89     76.45 o 
   6   2   9      882.75      908.12     44.22 o 
   8   2   9        8.84        3.11     38.51 o 
  10   2   9      218.25      187.84     40.41 o 
 -23   3   9        2.49      -13.54     39.73 o 
 -21   3   9      171.75      156.64     31.36 o 
 -19   3   9       68.42       84.12     28.99 o 
 -17   3   9      165.44      199.01     28.22 o 
 -15   3   9      701.07      615.19     33.11 o 
 -13   3   9     2670.93     2465.52     94.52 o 
 -11   3   9      211.07      163.43     23.59 o 
  -9   3   9     1231.13     1186.74     62.30 o 
  -7   3   9      665.67      655.83     48.04 o 
  -5   3   9     1058.28     1026.89     36.08 o 
  -3   3   9     2847.14     2931.79     47.36 o 
  -1   3   9     2204.91     2289.92     89.36 o 
   1   3   9      262.29      280.28     41.23 o 
   3   3   9     2069.31     2222.50     63.85 o 
   5   3   9       12.11       18.66     41.88 o 
   7   3   9      472.44      474.31     54.14 o 
   9   3   9     1189.46     1237.21     88.81 o 
 -20   4   9       11.33       33.90     32.78 o 
 -18   4   9      273.23      269.55     32.75 o 
 -16   4   9      130.02      109.61     33.12 o 
 -14   4   9       68.18       49.43     37.04 o 
 -12   4   9     1164.18     1109.34     43.70 o 
 -10   4   9      964.17      945.73     50.32 o 
  -8   4   9       14.93       16.88     28.00 o 
  -6   4   9      483.77      437.93     32.58 o 
  -4   4   9      541.10      520.24     32.67 o 
  -2   4   9      102.26       84.68     36.61 o 
   0   4   9     1140.23     1211.31     52.32 o 
   2   4   9      989.77      949.91     53.02 o 
   4   4   9       11.57       16.58     33.34 o 
   6   4   9      196.52      183.20     45.20 o 
 -15   5   9       80.16       42.27     41.29 o 
 -13   5   9      335.23      321.22     44.08 o 
 -11   5   9       26.99       28.58     32.59 o 
  -9   5   9      150.71      153.03     32.89 o 
  -7   5   9      324.60      338.08     33.81 o 
  -5   5   9       15.62       21.44     29.59 o 
  -3   5   9       27.72       23.03     37.65 o 
  -1   5   9      159.39      155.74     43.22 o 
   1   5   9       47.64       84.12     35.95 o 
   3   5   9      601.28      695.82     49.88 o 
 -24   0  10       43.17       57.60     50.76 o 
 -22   0  10     1068.89     1078.56     61.60 o 
 -20   0  10       13.91       29.53     46.25 o 
 -18   0  10      169.87      158.79     33.55 o 
 -16   0  10       23.03      -10.09     29.84 o 
 -14   0  10      121.30      112.14     31.86 o 
 -12   0  10      171.91      144.07     34.10 o 
 -10   0  10     1142.10     1268.78     40.02 o 
  -8   0  10        1.23       17.81     24.84 o 
  -6   0  10      306.21      292.57     30.70 o 
  -4   0  10     1252.33     1418.06     44.87 o 
  -2   0  10        0.90       25.26     32.87 o 
   0   0  10      814.83      663.01     54.16 o 
   2   0  10        9.16       37.37     39.09 o 
   4   0  10      145.58      167.26     41.46 o 
   6   0  10      127.14      118.11     44.65 o 
   8   0  10      856.42      772.57     52.89 o 
  10   0  10       30.51       65.01     49.60 o 
 -25   1  10       61.12       27.36     36.60 o 
 -23   1  10      219.00      224.24     40.34 o 
 -21   1  10       56.04       74.65     37.68 o 
 -19   1  10      130.43      116.51     30.16 o 
 -17   1  10        1.55       30.57     25.82 o 
 -15   1  10     1305.47     1297.17     35.76 o 
 -13   1  10      337.75      366.90     29.32 o 
 -11   1  10     1257.34     1307.18     30.02 o 
  -9   1  10      523.52      599.41     26.40 o 
  -7   1  10      366.95      481.85     19.42 o 
  -5   1  10       16.83       23.53     19.51 o 
  -3   1  10     1784.07     1763.62     48.17 o 
  -1   1  10      638.25      590.50     29.83 o 
   1   1  10      418.69      405.97     30.20 o 
   3   1  10       31.84       22.01     27.81 o 
   5   1  10      357.62      300.88     32.27 o 
   7   1  10       28.49       46.41     29.45 o 
   9   1  10      171.09      138.50     34.62 o 
 -24   2  10      155.04      196.07     39.53 o 
 -22   2  10      405.42      396.21     34.65 o 
 -20   2  10       59.85       42.95     29.90 o 
 -18   2  10      912.28      922.93     54.67 o 
 -16   2  10     1487.74     1458.45     54.37 o 
 -14   2  10      167.43      150.08     29.91 o 
 -12   2  10     1166.76     1101.94     46.96 o 
 -10   2  10      993.56     1055.67     46.98 o 
  -8   2  10     1456.97     1571.83     32.66 o 
  -6   2  10     2615.97     2818.75     40.75 o 
  -4   2  10      904.33      898.35     31.33 o 
  -2   2  10      486.58      449.12     35.17 o 
   0   2  10      890.37      825.98     63.65 o 
   2   2  10       24.28       32.73     26.97 o 
   4   2  10      507.82      499.58     40.29 o 
   6   2  10      575.46      554.35     43.98 o 
   8   2  10       42.07       34.65     39.93 o 
 -21   3  10      352.40      351.70     37.28 o 
 -19   3  10      461.49      461.15     46.56 o 
 -17   3  10      661.94      640.90     66.39 o 
 -15   3  10      808.75      725.97     39.43 o 
 -13   3  10      214.45      235.05     25.26 o 
 -11   3  10      538.43      508.77     41.65 o 
  -9   3  10     1196.56     1238.76     38.93 o 
  -7   3  10     1341.90     1452.05     50.55 o 
  -5   3  10      770.10      772.45     34.39 o 
  -3   3  10     1367.10     1375.68     52.44 o 
  -1   3  10      112.06      138.44     38.39 o 
   1   3  10      215.11      261.02     37.18 o 
   3   3  10      831.57      870.40     81.50 o 
   5   3  10      294.77      311.00     41.74 o 
   7   3  10      115.20      138.38     38.52 o 
 -20   4  10       50.06       40.79     30.11 o 
 -18   4  10      261.55      247.02     32.66 o 
 -16   4  10     1351.02     1394.22     57.67 o 
 -14   4  10      517.43      414.55     35.84 o 
 -12   4  10     1056.32      951.43     40.37 o 
 -10   4  10       64.03       61.23     29.44 o 
  -8   4  10      189.65      184.48     32.83 o 
  -6   4  10     1480.38     1478.06     43.54 o 
  -4   4  10      184.68      160.26     40.26 o 
  -2   4  10      314.43      342.13     41.73 o 
   0   4  10     1529.53     1630.04     61.72 o 
   2   4  10      372.80      354.74     59.74 o 
   4   4  10       21.21       22.98     45.36 o 
 -15   5  10      363.12      332.60     49.98 o 
 -13   5  10      114.24       94.55     34.51 o 
 -11   5  10      765.75      752.60     41.45 o 
  -9   5  10      888.94      988.23     50.87 o 
  -7   5  10      327.44      320.31     34.52 o 
  -5   5  10      142.75      164.17     41.92 o 
  -3   5  10      211.52      265.90     58.44 o 
  -1   5  10       76.19       63.52     41.07 o 
 -25   1  11        0.05       -2.17     36.82 o 
 -23   1  11      314.88      333.48     43.23 o 
 -21   1  11      238.02      221.98     32.08 o 
 -19   1  11      682.18      601.18     34.05 o 
 -17   1  11      205.36      218.34     27.79 o 
 -15   1  11      146.31      174.11     28.27 o 
 -13   1  11      842.35      806.79     36.21 o 
 -11   1  11      222.76      237.17     24.88 o 
  -9   1  11      846.48      982.62     31.64 o 
  -7   1  11     4207.95     4556.83     61.19 o 
  -5   1  11       32.06       46.12     21.37 o 
  -3   1  11      521.60      522.97     28.73 o 
  -1   1  11     1326.34     1135.71     36.05 o 
   1   1  11       65.82       46.11     27.53 o 
   3   1  11      728.78      647.59     35.24 o 
   5   1  11     1181.82     1030.78     51.82 o 
   7   1  11      111.62      108.40     31.76 o 
 -24   2  11      508.98      561.92     44.33 o 
 -22   2  11       58.37       53.15     30.96 o 
 -20   2  11      869.65      819.10     43.43 o 
 -18   2  11      828.69      853.67     35.59 o 
 -16   2  11       72.00       96.39     28.83 o 
 -14   2  11     5237.10     5085.00    138.92 o 
 -12   2  11     2314.75     2238.31     55.29 o 
 -10   2  11      334.98      355.28     26.08 o 
  -8   2  11     1979.44     2244.60     85.36 o 
  -6   2  11     1369.37     1385.97     35.60 o 
  -4   2  11      214.39      239.49     33.82 o 
  -2   2  11     4782.03     4682.47    183.14 o 
   0   2  11     1702.92     1645.43     63.09 o 
   2   2  11      375.69      359.14     39.65 o 
   4   2  11      732.18      719.43     36.47 o 
   6   2  11      349.15      293.21     34.82 o 
 -21   3  11      779.92      786.20     62.36 o 
 -19   3  11      744.83      710.78     70.32 o 
 -17   3  11      560.79      560.97     46.75 o 
 -15   3  11      507.52      487.49     34.67 o 
 -13   3  11        4.29        6.54     29.93 o 
 -11   3  11      415.86      443.33     33.64 o 
  -9   3  11     1850.93     1812.59     48.59 o 
  -7   3  11      251.47      237.57     31.08 o 
  -5   3  11      100.91       91.04     31.39 o 
  -3   3  11      470.62      429.28     36.69 o 
  -1   3  11      124.54      128.00     34.96 o 
   1   3  11       17.50       35.47     37.30 o 
   3   3  11      561.33      518.53     44.42 o 
   5   3  11      239.37      244.00     43.45 o 
 -18   4  11      283.04      294.86     42.27 o 
 -16   4  11      120.32      118.64     44.04 o 
 -14   4  11       56.30       27.46     31.41 o 
 -12   4  11      117.42       84.85     32.61 o 
 -10   4  11        1.30       15.19     32.20 o 
  -8   4  11      521.97      489.31     35.97 o 
  -6   4  11      520.26      479.88     45.20 o 
  -4   4  11       89.23       70.25     37.98 o 
  -2   4  11       53.96       45.18     41.88 o 
   0   4  11       52.86       30.03     42.68 o 
   2   4  11        6.53        1.02     42.45 o 
 -11   5  11      140.87      191.02     35.52 o 
  -9   5  11      339.18      366.82     38.34 o 
  -7   5  11       84.71       58.17     56.50 o 
  -5   5  11      483.46      490.57     51.87 o 
 -24   0  12        7.52       27.28     52.34 o 
 -22   0  12     1267.60     1265.42     65.61 o 
 -20   0  12     1030.22      948.84     79.85 o 
 -18   0  12     1219.46     1164.20     81.04 o 
 -16   0  12     1118.41     1186.60     78.85 o 
 -14   0  12     1211.73     1298.01     81.14 o 
 -12   0  12      417.37      450.48     53.81 o 
 -10   0  12     4453.93     5167.75     92.40 o 
  -8   0  12      716.24      843.47     38.95 o 
  -6   0  12     2386.93     2441.37     87.32 o 
  -4   0  12      367.68      338.47     38.92 o 
  -2   0  12     1044.31      957.63     48.14 o 
   0   0  12      195.03      157.48     40.95 o 
   2   0  12      531.81      478.96     47.44 o 
   4   0  12      797.63      650.26     51.05 o 
   6   0  12      428.49      386.48     51.62 o 
 -23   1  12        0.37        9.10     40.33 o 
 -21   1  12        3.00       10.39     28.89 o 
 -19   1  12        0.72       -2.26     27.50 o 
 -17   1  12      483.06      397.55     31.32 o 
 -15   1  12      128.90      133.32     28.12 o 
 -13   1  12        7.43       28.51     27.74 o 
 -11   1  12      124.93      148.23     30.48 o 
  -9   1  12      115.80      152.49     25.79 o 
  -7   1  12      129.17      146.30     25.47 o 
  -5   1  12      231.70      231.16     27.02 o 
  -3   1  12      389.36      368.18     32.84 o 
  -1   1  12       42.27       22.61     27.37 o 
   1   1  12      178.69      140.26     30.02 o 
   3   1  12       50.08       29.58     30.32 o 
   5   1  12       76.78       49.23     32.44 o 
 -22   2  12       32.66       30.96     31.43 o 
 -20   2  12      390.98      374.31     38.60 o 
 -18   2  12      131.09      126.90     29.65 o 
 -16   2  12        4.49       -1.27     28.36 o 
 -14   2  12      620.50      639.69     36.04 o 
 -12   2  12      805.28      823.93     44.35 o 
 -10   2  12       88.05      116.84     30.18 o 
  -8   2  12       81.56       93.97     29.53 o 
  -6   2  12      631.15      658.50     32.10 o 
  -4   2  12       11.34       11.06     31.88 o 
  -2   2  12      215.09      254.25     35.56 o 
   0   2  12     1154.13     1106.30     68.09 o 
   2   2  12      248.66      209.16     38.84 o 
   4   2  12       39.88       41.96     37.99 o 
 -21   3  12        3.09       22.10     32.12 o 
 -19   3  12       69.52       82.43     30.44 o 
 -17   3  12       66.78       80.80     31.95 o 
 -15   3  12      248.59      262.63     42.68 o 
 -13   3  12        6.59       12.24     31.65 o 
 -11   3  12      333.45      318.02     49.12 o 
  -9   3  12      117.79      131.86     31.42 o 
  -7   3  12      183.68      237.86     31.77 o 
  -5   3  12       47.44       49.47     37.93 o 
  -3   3  12      448.21      425.93     38.98 o 
  -1   3  12        8.58        6.60     33.79 o 
   1   3  12      194.10      187.57     39.10 o 
   3   3  12      105.17       81.43     42.64 o 
 -16   4  12       47.47       19.99     43.61 o 
 -14   4  12      536.96      528.55     38.29 o 
 -12   4  12      257.84      224.04     33.38 o 
 -10   4  12       35.15       61.84     31.47 o 
  -8   4  12      160.74      212.45     42.98 o 
  -6   4  12       40.47       38.04     40.38 o 
  -4   4  12        1.83       44.02     78.46 o 
  -2   4  12      444.09      437.90     42.83 o 
 -23   1  13      319.04      250.28     47.31 o 
 -21   1  13       46.14       34.95     42.27 o 
 -19   1  13       68.56       70.71     40.65 o 
 -17   1  13      474.92      417.67     43.17 o 
 -15   1  13      386.39      383.44     40.30 o 
 -13   1  13      165.59      142.65     31.69 o 
 -11   1  13      769.59      806.54     46.06 o 
  -9   1  13        1.89        8.17     26.46 o 
  -7   1  13        1.62        7.38     29.06 o 
  -5   1  13       66.22       54.80     29.70 o 
  -3   1  13      350.35      344.43     35.29 o 
  -1   1  13       56.26       59.47     28.43 o 
   1   1  13        1.75        1.34     28.54 o 
   3   1  13       61.22       39.46     32.61 o 
 -22   2  13       69.40       83.13     34.19 o 
 -20   2  13     1003.02      946.00     95.92 o 
 -18   2  13      236.79      236.85     32.34 o 
 -16   2  13        0.07       -4.16     31.53 o 
 -14   2  13      111.18      106.95     32.08 o 
 -12   2  13      660.36      747.38    108.33 o 
 -10   2  13       93.19      120.32     32.63 o 
  -8   2  13     1633.12     1697.46     46.18 o 
  -6   2  13      429.59      415.30     42.55 o 
  -4   2  13        6.95       17.52     33.30 o 
  -2   2  13       53.94       89.41     34.99 o 
   0   2  13      399.49      350.11     41.71 o 
   2   2  13       72.04       43.03     40.49 o 
 -19   3  13       77.46      129.53     42.50 o 
 -17   3  13      395.32      336.00     96.13 o 
 -15   3  13      726.99      745.76     82.04 o 
 -13   3  13      579.62      554.47     54.36 o 
 -11   3  13      309.52      301.60     34.93 o 
  -9   3  13       82.73      118.91     32.63 o 
  -7   3  13      196.08      197.02     41.11 o 
  -5   3  13       50.48       43.54     38.64 o 
  -3   3  13      926.85      905.57     45.66 o 
  -1   3  13      679.34      663.44     45.78 o 
 -14   4  13       33.90       35.85     33.30 o 
 -12   4  13       64.87       78.13     36.39 o 
 -10   4  13       40.61       31.95     32.43 o 
  -8   4  13       76.76       72.91     38.80 o 
  -6   4  13      227.19      184.54     45.36 o 
 -22   0  14      666.47      656.81     62.78 o 
 -20   0  14     1954.85     1895.39    100.36 o 
 -18   0  14      557.14      465.76     79.75 o 
 -16   0  14     1552.73     1623.48     90.40 o 
 -14   0  14     5423.15     6041.52    133.61 o 
 -12   0  14     2871.15     3210.73    107.33 o 
  -6   0  14       12.14       21.77     35.23 o 
  -4   0  14     1628.12     1602.45     58.42 o 
  -2   0  14     6003.49     5400.20    136.25 o 
   0   0  14      370.18      310.81     47.08 o 
   2   0  14      541.25      493.05     53.34 o 
 -21   1  14      206.75      154.17     43.27 o 
 -19   1  14      157.41      162.09     42.09 o 
 -17   1  14      153.59      130.68     42.25 o 
 -15   1  14      521.75      469.18     34.24 o 
 -13   1  14       18.12       32.96     30.83 o 
 -11   1  14      104.27      126.95     32.31 o 
  -9   1  14      420.29      428.37     34.22 o 
  -7   1  14      230.09      211.56     48.14 o 
  -5   1  14       53.50       60.82     32.84 o 
  -3   1  14      264.84      245.96     34.56 o 
  -1   1  14        1.18       30.30     35.98 o 
   1   1  14      278.27      238.75     41.41 o 
 -20   2  14      371.38      329.79     35.63 o 
 -18   2  14      880.90      876.96     48.47 o 
 -16   2  14      116.33       59.05     40.50 o 
 -14   2  14      567.08      544.88     71.74 o 
 -12   2  14      542.40      618.46     73.73 o 
 -10   2  14      660.94      639.56     39.60 o 
  -8   2  14     1498.33     1576.67     54.80 o 
  -6   2  14      600.36      625.36     46.43 o 
  -4   2  14      343.54      309.51     37.73 o 
  -2   2  14      835.57      778.85     46.29 o 
   0   2  14       20.52       10.17     40.81 o 
 -17   3  14        0.50       39.60     76.66 o 
 -15   3  14       94.07       88.43     41.49 o 
 -13   3  14      116.12      130.69     42.21 o 
 -11   3  14       28.46       13.61     31.34 o 
  -9   3  14        0.07      -22.05     34.27 o 
  -7   3  14       73.47       39.17     40.77 o 
  -5   3  14        0.06      -36.66     42.89 o 
  -3   3  14      236.62      165.21     49.19 o 
 -19   1  15       21.57        6.50     42.17 o 
 -17   1  15       54.80       64.92     42.61 o 
 -15   1  15       11.25       33.22     42.20 o 
 -13   1  15       88.46      110.56     40.73 o 
 -11   1  15       37.81       24.25     40.28 o 
  -9   1  15      710.79      690.37     65.02 o 
  -7   1  15        8.32       24.82     38.30 o 
  -5   1  15        7.17        5.95     36.67 o 
  -3   1  15      161.72      179.97     37.11 o 
 -18   2  15      112.78       83.51     40.46 o 
 -16   2  15        5.18      -31.40     37.52 o 
 -14   2  15        5.13        8.56     39.38 o 
 -12   2  15        4.91       23.46     39.73 o 
 -10   2  15      648.13      546.80     66.01 o 
  -8   2  15      238.30      157.49     39.35 o 
  -6   2  15       82.54       52.82     39.83 o 
  -4   2  15        3.35      -12.24     44.36 o 
 -13   3  15       83.48      110.57     44.85 o 
 -11   3  15      100.68       97.97     53.27 o 
  -9   3  15        3.76       47.62     42.40 o 
 -18   0  16        5.35      -13.44     76.86 o 
 -16   0  16      252.27      367.79     80.15 o 
 -14   0  16      347.67      357.23     82.84 o 
 -12   0  16      816.33      922.36     89.71 o 
 -17   1  16       33.48      104.34     48.27 o 
 -15   1  16        8.46       43.99     56.67 o 
 -13   1  16      193.30      192.76     83.24 o 
  -9   1  16       28.60       31.66     50.18 o 
  -7   1  16       59.27       86.76     38.85 o 
 -12   2  16      186.73      163.09     48.19 o 
 -10   2  16       61.75       56.25     56.25 o 
                                                 
