# Supplementary material for: Allyl­ammonium hydrogen oxalate hemihydrate
Source: Acta Crystallogr Sect E Struct Rep Online. 2014 Jul 5;70(Pt 8):o852. doi: 10.1107/S1600536814015190 (PMC4158551; doi:10.1107/S1600536814015190)
Supplement: Supplementary file 3 [file e-70-0o852-Isup3.cml]

<?xml version="1.0" encoding="UTF-8"?>
<cml convention="cmlDict:cmllite" xmlns="http://www.xml-cml.org/schema" xmlns:cmlDict="http://www.xml-cml.org/dictionary/cml/" xmlns:nameDict="http://www.xml-cml.org/dictionary/cml/name/">
  <molecule id="m1">
    <name dictRef="nameDict:unknown">Allylammonium hydrogen oxalate hydrate</name>
    <atomArray>
      <atom id="a1" elementType="C">
        <label value="1" dictRef="cmlDict:locant"/>
      </atom>
      <atom id="a2" elementType="C">
        <label value="2" dictRef="cmlDict:locant"/>
      </atom>
      <atom id="a3" elementType="C">
        <label value="3" dictRef="cmlDict:locant"/>
      </atom>
      <atom id="a15" elementType="H"/>
      <atom id="a16" elementType="H"/>
      <atom id="a17" elementType="H"/>
      <atom id="a18" elementType="H"/>
      <atom id="a19" elementType="H"/>
      <atom id="a4" elementType="N" formalCharge="1">
        <label value="N" dictRef="cmlDict:locant"/>
      </atom>
      <atom id="a20" elementType="H"/>
      <atom id="a21" elementType="H"/>
      <atom id="a22" elementType="H"/>
      <atom id="a5" elementType="H">
        <label value="H" dictRef="cmlDict:locant"/>
      </atom>
      <atom id="a6" elementType="C" hydrogenCount="0">
        <label value="1" dictRef="cmlDict:locant"/>
      </atom>
      <atom id="a7" elementType="C" hydrogenCount="0">
        <label value="2" dictRef="cmlDict:locant"/>
      </atom>
      <atom id="a9" elementType="O" hydrogenCount="0">
        <label value="O''" dictRef="cmlDict:locant"/>
      </atom>
      <atom id="a10" elementType="O">
        <label value="O" dictRef="cmlDict:locant"/>
      </atom>
      <atom id="a12" elementType="O" hydrogenCount="0">
        <label value="O'''" dictRef="cmlDict:locant"/>
      </atom>
      <atom id="a13" elementType="O" formalCharge="-1" hydrogenCount="0">
        <label value="O'" dictRef="cmlDict:locant"/>
      </atom>
      <atom id="a14" elementType="O">
        <label value="O" dictRef="cmlDict:locant"/>
      </atom>
      <atom id="a23" elementType="H"/>
      <atom id="a24" elementType="H"/>
    </atomArray>
    <bondArray>
      <bond id="a1_a2" atomRefs2="a1 a2" order="S"/>
      <bond id="a2_a3" atomRefs2="a2 a3" order="D"/>
      <bond id="a1_a15" atomRefs2="a1 a15" order="S"/>
      <bond id="a1_a16" atomRefs2="a1 a16" order="S"/>
      <bond id="a2_a17" atomRefs2="a2 a17" order="S"/>
      <bond id="a3_a18" atomRefs2="a3 a18" order="S"/>
      <bond id="a3_a19" atomRefs2="a3 a19" order="S"/>
      <bond id="a4_a20" atomRefs2="a4 a20" order="S"/>
      <bond id="a4_a21" atomRefs2="a4 a21" order="S"/>
      <bond id="a4_a22" atomRefs2="a4 a22" order="S"/>
      <bond id="a1_a4" atomRefs2="a1 a4" order="S"/>
      <bond id="a6_a7" atomRefs2="a6 a7" order="S"/>
      <bond id="a6_a9" atomRefs2="a6 a9" order="D"/>
      <bond id="a6_a10" atomRefs2="a6 a10" order="S"/>
      <bond id="a7_a12" atomRefs2="a7 a12" order="D"/>
      <bond id="a7_a13" atomRefs2="a7 a13" order="S"/>
      <bond id="a10_a5" atomRefs2="a10 a5" order="S"/>
      <bond id="a14_a23" atomRefs2="a14 a23" order="S"/>
      <bond id="a14_a24" atomRefs2="a14 a24" order="S"/>
    </bondArray>
  </molecule>
</cml>
